# Supplementary material for: Integrated analysis of single-cell RNA-seq and spatial transcriptomics to identify the lactylation-related protein TUBB2A as a potential biomarker for glioblastoma in cancer cells by machine learning
Source: Front Immunol. 2025 Jun 26;16:1601533. doi: 10.3389/fimmu.2025.1601533 (PMC12241668; doi:10.3389/fimmu.2025.1601533)
Supplement: Supplementary file 1 [file DataSheet1.xls]

## Sheet: Sheet1
Lactylation related genes from previous research
ACAA2
ACAT2
ACIN1
ADAR
ADH4
ADNP
AHNAK
AKR1C4
ALB
ALDH1A1
ALDH1B1
ALDH2
ALDOA
ALDOB
ALYREF
ANXA1
ANXA6
ARGLU1
ARID1A
ARID3A
ARID3B
ARPP19
ATP5F1B
BCLAF1
BOLA2
BRD4
BTF3
BZW1
BZW2
C19orf53
CA2
CACYBP
CALD1
CALM1
CALML5
CALR
CBR1
CBR3
CBX3
CBX5
CCNA2
CCT5
CD2BP2
CDC5L
CDV3
CDYL
CEBPZ
CFDP1
CFL1
CHD4
CHERP
CNN2
CNN3
COPS4
CPS1
CRABP2
CSRP1
CSRP2
CWC15
DCXR
DDX17
DDX18
DDX21
DDX39A
DDX39B
DDX3X
DDX41
DDX42
DDX46
DDX5
DECR1
DFFA
DHRS2
DHRS7
DHX16
DHX9
EAF1
ECHDC1
EDF1
EEF1A1
EEF1G
EEF2
EHMT2
EIF3D
EIF3J
EIF4G1
EIF4G2
EIF4H
EMG1
ENO1
ENSA
FABP1
FABP5
FAM50A
FKBP3
FLYWCH2
FUBP1
G6PD
GAPDH
GATAD2A
GATAD2B
GFAP
GIGYF2
GLUD1
GSTA1
GSTO1
GSTP1
GTF2F1
GTF2I
H1-2
H1-3
H1-5
H2AJ
H2AX
H2AZ1
H2AZ2
H2BC12
H2BC13
H2BC14
H2BC15
H2BC17
H2BC18
H2BC21
H2BC3
H2BC5
H2BC9
H2BU1
H3-3A
H3C1
H3C15
H4C1
HCFC1
HDGF
HDGFL2
HDHD3
HEXIM1
HLTF
HMGA1
HMGB1
HMGN1
HMGN2
HMGN3
HMGN4
HNRNPA1
HNRNPC
HNRNPD
HNRNPF
HNRNPH1
HNRNPK
HNRNPL
HNRNPM
HNRNPU
HSDL2
HSP90AA1
HSP90AB1
HSPA1A
HSPD1
HSPE1
IARS2
IDH2
IFI16
IK
IKZF1
ILF2
ILF3
IRF2BP2
JMJD1C
JPT1
JPT2
KHDRBS1
KHSRP
KIF2C
KRT1
KRT10
KRT18
LAP3
LASP1
LCP1
LDHB
LEMD3
LGALS1
LRPPRC
LSP1
LYZ
MAGOH
MAGOHB
MAP2K4
MAPRE1
MBD2
MBP
MDC1
MKI67
MNDA
MPHOSPH6
MSN
MTA1
MTA2
MYH13
MYH9
NCDN
NCL
NEFL
NHLRC2
NOC3L
NOLC1
NONO
NOP2
NPM1
NSUN2
NUCKS1
NUDT21
NUDT5
NUP133
NUP50
PABPC1
PABPN1
PAK2
PARP1
PCBP1
PCBP2
PCMT1
PCNP
PDAP1
PDLIM1
PES1
PFKM
PFKP
PFN1
PGK1
PHC3
PHF6
PKM
POLDIP3
PPIA
PPIL4
PPM1G
PPP1CB
PPP1CC
PPP1R2B
PRAM1
PRCC
PRDX1
PRDX6
PRKDC
PRPF6
PSMA7
PSMC1
PSME3IP1
PTBP1
PTMA
RACGAP1
RALYL
RAN
RANBP2
RB1
RBM10
RBM14
RBM17
RBM25
RBM39
RBMX
RCC2
RECQL
RFC1
RFC4
RIMS1
RPA1
RPL13
RPL14
RPL22
RPL24
RPL29
RPL5
RPS11
RPS23
RPS27A
RRP1B
RSL1D1
S100A11
S100A2
S100A4
S100A6
SAFB
SARNP
SATB1
SCFD1
SET
SF3A1
SF3B1
SFN
SFPQ
SH3GL1
SMAP
SMARCA5
SMARCC1
SMARCC2
SMC3
SNRPA1
SOD1
SPR
SRP14
SRRM1
SRRM2
SSB
STMN1
SUB1
SUMO2
TCOF1
TERF2
THOC2
THRAP3
THUMPD1
TKT
TMA7
TMPO
TMSB4X
TOP2B
TP53
TPI1
TPM4
TPR
TRIM28
TRIR
TSSC4
TST
TXN
U2AF2
U2SURP
UBE2E1
UBE2M
UPF1
VARS1
VIM
WAS
WBP11
WDR33
WIZ
XPO5
XRCC4
XRCC6
YLPM1
ZC3H18
ZC3H4
ZMYM3
ZNF207
ZNF280C
ZNF706
ZNFX1
ZRANB2
ZYX
EP300
CREBBP
KAT2A
KAT5
AARS1
MCT1
MPC1
LDHA
AARS2
KAT8
PIK3AP1
KAT7
NR4A3
PFKFB3
PCSK9
SMARCA4
GPC3
PKM2
SLC2A1
MCT2
SLC4A4
