# Supplementary material for: Integrated analysis of single-cell RNA-seq and spatial transcriptomics to identify the lactylation-related protein TUBB2A as a potential biomarker for glioblastoma in cancer cells by machine learning
Source: Front Immunol. 2025 Jun 26;16:1601533. doi: 10.3389/fimmu.2025.1601533 (PMC12241668; doi:10.3389/fimmu.2025.1601533)
Supplement: Supplementary file 2 [file DataSheet2.xlsx]

## Sheet: Sheet1
Marker gene reference for immune cells
Cell type	Genes
B-cells	ABCB4	BACH2	BCL11A	BLK	BLNK	CCR9	CD19	CD72	COCH	CR2	DTNB	FCRL2	GLDC	GNG7	HLA-DOB	HLA-DQA1	IGHA1	IGHG1	IGHM	IGKC	IGL	KIAA0125	MEF2C	MICAL3	MS4A1	OSBPL10	PNOC	QRSL1	SCN3A	SLC15A2	SPIB	TCL1A	TNFRSF17
CD4+ Tcm	AQP3	ATF7IP	ATM	CASP8	CDC14A	CEP68	CLUAP1	CREBZF	CYLD	DOCK9	FAM153B	FOXP1	FYB	HNRPH1	INPP4B	KLF12	LOC441155	MAP3K1	MLL	N4BP2L2-IT2	NEFL	NFATC3	PCM1	PCNX	PDXDC2	PHC3	POLR2J2	PSPC1	REPS1	RPP38	SLC7A6	SNRPN	ST3GAL1	STX16	TIMM8A	TRAF3IP3	TXK	TXLNGY	USP9Y
CD4+ Tem	AKT3	C7orf54	CCR2	DDX17	EWSR1	FLI1	GDPD5	LTK	MEFV	NFATC4	PRKY	TBC1D5	TBCD	TRA	VIL2
CD8+ T-cells	ABT1	AES	APBA2	ARHGAP8	C12orf47	C19orf6	C4orf15	CAMLG	CD8A	CD8B	CDKN2AIP	DNAJB1	FLT3LG	GADD45A	GZMM	KLF9	LEPROTL1	LIME1	MYST3	PF4	PPP1R2	PRF1	PRR5	RBM3	SF1	SFRS7	SLC16A7	TBCC	THUMPD1	TMC6	TSC22D3	VAMP2	ZEB1	ZFP36L2	ZNF22	ZNF609	ZNF91
DC	CCL13	CCL17	CCL22	CD209	HSD11B1	NPR1	PPFIBP2
Eosinophils	ABHD2	ACACB	C9orf156	CAT	CCR3	CLC	CYSLTR2	EMR1	EPN2	GALC	GPR44	HES1	HIST1H1C	HRH4	IGSF2	IL5RA	KBTBD11	KCNH2	LRP5L	MYO15B	RCOR3	RNASE2	RRP12	SIAH1	SMPD3	SYNJ1	TGIF1	THBS1	THBS4	TIPARP	TKTL1
Macrophages	APOE	ATG7	BCAT1	CCL7	CD163	CD68	CD84	CHI3L1	CHIT1	CLEC5A	COL8A2	COLEC12	CTSK	CXCL5	CYBB	DNASE2B	EMP1	FDX1	FN1	GM2A	GPC4	KAL1	MARCO	ME1	MS4A4A	MSR1	PCOLCE2	PTGDS	RAI14	SCARB2	SCG5	SGMS1	SULT1C2
Mast cells	ABCC4	ADCYAP1	CALB2	CEACAM8	CMA1	CPA3	CTSG	ELA2	GATA2	HDC	HPGD	HPGDS	KIT	LINC01140	MAOB	MLPH	MPO	MS4A2	NR0B1	PPM1H	PRG2	PTGS1	SCG2	SIGLEC6	SLC18A2	SLC24A3	TAL1	TPSAB1	TPSB2	VWA5A
Neutrophils	ADARB1	AF107846	ALDH1B1	APBB2	ATL2	BCL2	CDC5L	FGF18	FUT5	FZR1	GAGE2A	IGFBP5	KANK2	LDB3	MAPRE3	MCM3AP	MRC2	NCR1	PDLIM4	PRX	PSMD4	RP5-886K2.1	SGMS1	SLC30A5	SMEK1	SPN	TBXA2R	TCTN2	TINAGL1	TRPV6	XCL1	XCL2	ZNF205	ZNF528	ZNF747
NK cells	ALPL	BST1	CD93	CEACAM3	CREB5	CRISPLD2	CSF3R	CYP4F3	DYSF	FCAR	FCGR3B	FLJ11151	FPR1	FPRL1	G0S2	HIST1H2BC	HPSE	IL8RA	IL8RB	KCNJ15	LILRB2	MGAM	MME	PDE4B	S100A12	SIGLEC5	SLC22A4	SLC25A37	TECPR2	TNFRSF10C	VNN3
Tgd cells	C1orf61	CD160	FEZ1	TARP	TRD	TRGV9
Th1 cells	APBB2	APOD	ATP9A	BST2	BTG3	CCL4	CD38	CD70	CMAH	CSF2	CTLA4	DGKI	DOK5	DPP4	DUSP5	EGFL6	GGT1	HBEGF	IFNG	IL12RB2	IL22	LRP8	LRRN3	LTA	SGCB	SYNGR3	ZBTB32
Th2 cells	ADCY1	AHI1	ANK1	BIRC5	CDC25C	CDC7	CENPF	CXCR6	DHFR	EVI5	GATA3	GSTA4	HELLS	IL26	LAIR2	LIMA1	MB	MICAL2	NEIL3	PHEX	PMCH	PTGIS	SLC39A14	SMAD2	SNRPD1	WDHD1
Tregs	FOXP3
aDC	CCL1	EBI3	INDO	LAMP3	OAS3
iDC	ABCG2	BLVRB	CARD9	CD1A	CD1B	CD1C	CD1E	CH25H	CLEC10A	CSF1R	CTNS	F13A1	FABP4	FZD2	GSTT1	GUCA1A	HS3ST2	LMAN2L	MMP12	MS4A6A	NUDT9	PDXK	PPARG	PREP	RAP1GAP	SLC26A6	SLC7A8	SYT17	TACSTD2	TM7SF4	VASH1
pDC	IL3RA
B-cells	CD180	CD79B	BLK	CD19	MS4A1	TNFRSF17	IGHM	GNG7	MICAL3	SPIB	HLA-DOB	IGKC	PNOC	FCRL2	BACH2	CR2	TCL1A	AKNA	ARHGAP25	CCL21	CD27	CD38	CLEC17A	CLEC9A	CLECL1
CD4+ T-cells	AIM2	BIRC3	BRIP1	CCL20	CCL4	CCL5	CCNB1	CCR7	DUSP2	ESCO2	ETS1	EXO1	EXOC6	IARS	ITK	KIF11	KNTC1	NUF2	PRC1	PSAT1	RGS1	RTKN2	SAMSN1	SELL	TRAT1
CD4+ Tcm	ABHD3	AHNAK	ANXA2P2	AQP3	ATHL1	BMI1	BZW2	CD63	COL4A1	CYLD	ELMO2	FYN	GLIPR1	GSS	IFITM2	ITGB1	ITGB2	KLF5	LSP1	NDUFB9	PKM2	SFXN3	SIRPG	SMAD4	STX4	TRADD	VIM	XRCC6
CD4+ Tem	ATM	CASP3	CASQ1	CD300E	DARS	DOCK9	EXOSC9	EZH2	GDE1	IL34	NCOA4	NEFL	PDGFRL	PTGS1	REPS1	SCG2	SDPR	SIGLEC14	SIGLEC6	TAL1	TFEC	TIPIN	TPK1	UQCRB	USP9Y	WIPF1	ZCRB1
CD8+ T-cells	ADRM1	AHSA1	C1GALT1C1	CCT6B	CD37	CD3D	CD3E	CD3G	CD69	CD8A	CETN3	CSE1L	GEMIN6	GNLY	GPT2	GZMA	GZMH	GZMK	IL2RB	LCK	MPZL1	NKG7	PIK3IP1	PTRH2	TIMM13	ZAP70
CD8+ Tcm	ACTN4	ADAM12	ADCY9	F13A1	FCER1G	FCGR3B	FGF7	FKBP4	GLUD1	GM2A	GUSB	IL1RN	NOL11	NTRK1	RARA	RNF128	SIGLEC1	TNFRSF11A	TOX4	UBA52	ULBP1
CD8+ Tem	ACAP1	APOL3	ARHGAP10	ATP10D	C3AR1	CCR5	CD160	CD55	CFLAR	CMKLR1	DAPP1	FCRL6	FLT3LG	GZMM	HAPLN3	HLA-DMB	HLA-DPA1	HLA-DPB1	IFI16	LIME1	LTK	NFKBIA	SETD7	SIK1	TRIB2
Eosinophils	GIPR	KRT18P50	LRMP	FOSB	RRP12	GPR183	NR4A3	ST3GAL6	DEPDC5	PDE6C	PKD2L2	GPR65	IL5RA	P2RY14	DACH1	DAPK2	EMR3
Macrophages	AIF1	CCL1	CCL14	CCL23	CCL26	CD300LB	CNR1	CNR2	EIF1	EIF4A1	FPR1	FPR2	FRAT2	GPR27	GPR77	RNASE2	MS4A2	BASP1	IGSF6	HK3	VNN1	FES	NPL	FZD2	FAM198B	HNMT	SLC15A3	CD4	TXNDC3	FRMD4A	CRYBB1	HRH1	WNT5B
Mast cells	ADAMTS3	CPA3	CMA1	CTSG	ARHGAP15	CPM	FCN1	FTL	HSPA6	ITGA9	RNASE3	S100A4	SIGLEC8	SLC6A4	PTGS2	EGR3	PILRA
Memory B-cells	AICDA	CCNA2	CDKN3	CLCN5	ENPP1	FCER1A	FCRL4	MYC	RUNX2	SORL1	SOX5	STAT5A	STAT5B	TLR9
Monocytes	ASGR2	CFP	ASGR1	CD1D	UPK3A	ACTG1	ANXA5	ATP6V1B2	CFL1	DAZAP2	CTBS	EMR4P	HIVEP2	MARCKSL1	MBP	MMP15	PNPLA6	TMBIM6	PQBP1	TEX264	IKZF1
NK cells	AKT3	AXL	BST2	CDH2	CRTAM	CSF2RA	CTSZ	CXCL1	CYTH1	DAXX	DGKH	DLL4	DPYD	ERBB3	F11R	FAM27A	FAM49A	FASLG	FCGR1A	FN1	FSTL1	FUCA1	GBP3	GLS2	GRB2	LST1	BCL2	CDC5L	FGF18	FUT5	FZR1	GAGE2	IGFBP5	KANK2	LDB3
NKT	BTN2A2	CD101	CD109	CNPY3	CNPY4	CREB1	CRTC2	CRTC3	CSF2	KLRC1	FUT4	ICAM2	IL32	LAMP2	LILRB5	KLRG1	HSPA4	HSPB6	ISM2	ITIH2	KDM4C	KIR2DS4	KIRREL3	SDCBP	NFATC2IP	MICB	KIR2DL1	KIR2DL3	KIR3DL1	KIR3DL2	NCR1	FOSL1	TSLP	SLC7A7	SPP1	TREM2	UBASH3A	YBX2	CCDC88A	CLEC1A	THBD	PDPN	VCAM1	EMR1
Neutrophils	CREB5	CDA	CHST15	S100A12	APOBEC3A	CASP5	MMP25	HAL	C1orf183	FFAR2	MAK	CXCR1	STEAP4	MGAM	BTNL8	CXCR2	TNFRSF10C	VNN3
Tgd cells	ACP5	AQP9	BTN3A2	C1orf54	CARD8	CCL18	CD209	CD33	CD36	CDK5	IL10RB	KLRF1	LGALS1	MAPK7	KLHL7	KRT80	LAMC1	LCORL	LMNB1	MEIS3P1	MPL	FABP1	FABP5	FADD	MFAP3L	MINPP1	RPS24	RPS7	RPS9	ABP1	CCL13
Th1 cells	CD70	TBX21	ADAM8	AHCYL2	ALCAM	B3GALNT1	BBS12	BST1	CD151	CD47	CD48	CD52	CD53	CD59	CD6	CD68	CD7	CD96	CFHR3	CHRM3	CLEC7A	COL23A1	COL4A4	COL5A3	DAB1	DLEU7	DOC2B	EMP1	F12	FURIN	GAB3	GATM	GFPT2	GPR25	GREM2	HAVCR1	HSD11B1	HUNK	IGF2	RCSD1	RYR1	SAV1	SELE	SELP	SH3KBP1	SIT1	SLC35B3	SIGLEC10	SKAP1
Th2 cells	ASB2	CSRP2	DAPK1	DLC1	DNAJC12	DUSP6	GNAI1	LAMP3	NRP2	OSBPL1A	PDE4B	PHLDA1	PLA2G4A	RAB27B	RBMS3	RNF125	TMPRSS3	GATA3
Tregs	CCL3L1	CD72	CLEC5A	FOXP3	ITGA4	L1CAM	LIPA	LRP1	LRRC42	MARCO	MMP12	MNDA	MRC1	MS4A6A	PELO	PLEK	PRSS23	PTGIR	ST8SIA4	STAB1
aDC	ABCD1	C1QC	CAPG	CCL3L3	CD207	CD302	ATP5B	ATP5L	ATP6V1A	BCL2L1	C1QB	SNURF	SPCS3	CCNA1	CEACAM8	NOS2	SRA1	TNFRSF6B	TREM1	TREML1	RHOA	SLC25A37	TNFSF14	TREML4	VNN2	XPO6	CLEC4C	TNFAIP2	UBD	ACTR3	RAB1A	SLA	HLA-DQA2	SIGLEC5	SLAMF9
iDC	ACADM	AHCYL1	ALDH1A2	ALDH3A2	ALDH9A1	ALOX15	AMT	ARL1	ATIC	ATP5A1	CAPZA1	LILRA5	RDX	RRAGD	TACSTD2	INPP5F	RAB38	PLAU	CSF3R	SLC18A2	AMPD2	CLTB	C1orf162
pDC	CBX6	DAB2	DDX17	HIGD1A	IDH3A	IL3RA	MAGED1	NUCB2	OFD1	OGT	PDIA4	SERTAD2	SIRPA	TMED2	ENG	FCAR	IGF1	ITGA2B	GABARAP	GPX1	KRT23	PROK2	RALB	RETNLB	RNF141	SEC14L1	SEPX1	EMP3	CD300LF	ABTB1	KLHL21	PHRF1
B-cells	CD79B	BTLA	FCRL3	BANK1	CD79A	BLK	RALGPS2	FCRL1	HVCN1	BACH2
CD4+ T-cells	FOXP3	C15orf53	IL5	CTLA4	IL32	GPR15	IL4
CD8+ T-cells	CD8A
DC	LILRA4	CLEC4C	PLD4	PHEX	IL3RA	PTCRA	IRF8	IRF7	GZMB	CXCR3
Macrophages	FUCA1	MMP9	LGMN	HS3ST2	TM4SF19	CLEC5A	GPNMB	C11orf45	CD68	CYBB
NK cells	KLRF1	KLRC1
Neutrophils	KDM6B	HSD17B11	EVI2B	MNDA	MEGF9	SELL	NLRP12	PADI4	TRANK1	VNN3
B-cells	CD19	CD79A	CD79B	BLK	MS4A1	BANK1	IGLL3P	FCRL1	PAX5	CLEC17A	CD22	BCL11A	VPREB3	HLA-DOB	STAP1	FAM129C	TLR10	RALGPS2	AFF3	POU2AF1	CXCR5	PLCG2	HVCN1	CCR6	P2RX5	BLNK	KIAA0226L	POU2F2	IRF8	FCRLA	CD37
Endothelial cells	PECAM1	VWF	CDH5	CLDN5	PLVAP	ECSCR	SLCO2A1	CCL14	MMRN1	MYCT1	KDR	TM4SF18	TIE1	ERG	FABP4	SDPR	HYAL2	FLT4	EGFL7	ESAM	CXorf36	TEK	TSPAN18	EMCN	MMRN2	ELTD1	PDE2A	NOS3	ROBO4	APOLD1	PTPRB	RHOJ	RAMP2	GPR116	F2RL3	JUP	CCBP2	GPR146	RGS16	TSPAN7	RAMP3	PLA2G4C	TGM2	LDB2	PRCP	ID1	SMAD1	AFAP1L1	ELK3
Fibroblasts	FAP	THY1	DCN	COL1A1	COL1A2	COL6A1	COL6A2	COL6A3	CXCL14	LUM	COL3A1	DPT	ISLR	PODN	CD248	FGF7	MXRA8	PDGFRL	COL14A1	MFAP5	MEG3	SULF1	AOX1	SVEP1	LPAR1	PDGFRB	TAGLN	IGFBP6	FBLN1	CA12	SPOCK1	TPM2	THBS2	FBLN5	TMEM119	ADAM33	PRRX1	PCOLCE	IGF2	GFPT2	PDGFRA	CRISPLD2	CPE	F3	MFAP4	C1S	PTGIS	LOX	CYP1B1
Macrophages	CD163	CD14	CSF1R	C1QC	VSIG4	C1QA	FCER1G	F13A1	TYROBP	MSR1	C1QB	MS4A4A	FPR1	S100A9	IGSF6	LILRB4	FPR3	SIGLEC1	LILRA1	LYZ	HK3	SLC11A1	CSF3R	CD300E	PILRA	FCGR3A	AIF1	SIGLEC9	FCGR1C	OLR1	TLR2	LILRB2	C5AR1	FCGR1A	MS4A6A	C3AR1	HCK	IL4I1	LST1	LILRA5	CSTA	IFI30	CD68	TBXAS1	FCGR1B	LILRA6	CXCL16	NCF2	RAB20
[truncated: 46 more columns]
