# Supplementary material for: Integrated analysis of single-cell RNA-seq and spatial transcriptomics to identify the lactylation-related protein TUBB2A as a potential biomarker for glioblastoma in cancer cells by machine learning
Source: Front Immunol. 2025 Jun 26;16:1601533. doi: 10.3389/fimmu.2025.1601533 (PMC12241668; doi:10.3389/fimmu.2025.1601533)
Supplement: Supplementary file 3 [file DataSheet3.xls]

## Sheet: Sheet1
The primer sequences
Gene	Sequences (5’-3’)
SSBP1	Forward Primer: TGAGTCCGAAACAACTACCAGT Reverse Primer: CCTGATCGCCACATCTCATTAG
RPA3	Forward Primer: AGCTCAATTCATCGACAAGCC Reverse Primer: TCTTCATCAAGGGGTTCCATCA
TUBB2A	Forward Primer: AGATCGGCGCTAAGTTTTGGG Reverse Primer: GGATGGCCCGAGGTACATATTT
