# Supplementary material for: Integrated analysis of single-cell RNA-seq and spatial transcriptomics to identify the lactylation-related protein TUBB2A as a potential biomarker for glioblastoma in cancer cells by machine learning
Source: Front Immunol. 2025 Jun 26;16:1601533. doi: 10.3389/fimmu.2025.1601533 (PMC12241668; doi:10.3389/fimmu.2025.1601533)
Supplement: Supplementary file 4 [file DataSheet4.csv]

DEGs identified from LHS and LLS group
B3GALT6
UBE2J2
PUSL1
AURKAIP1
MRPL20
VWA1
RER1
PARK7
ENO1
SRM
MAD2L2
PDPN
MRTO4
AKR7A2
CAPZB
MINOS1
DDOST
HP1BP3
KDM1A
HNRNPR
PNRC2
HMGN2
NUDC
RPA2
DNAJC8
YTHDF2
SNRNP40
KHDRBS1
EIF3I
TMEM54
PHC2
SFPQ
PSMB2
CLSPN
THRAP3
MRPS15
C1orf122
SF3A3
AKIRIN1
CAP1
PPIH
YBX1
EBNA1BP2
CDC20
MED8
KIF2C
NASP
CDKN2C
NRDC
TXNDC12
C1orf123
MAGOH
USP1
SERBP1
GADD45A
GNG5
ZNF326
DNTTIP2
PSMA5
ATP5PB
RBM8A
HIST2H2AC
ANP32E
ENSA
PSMD4
ILF2
SLC39A1
JTB
TPM3
CKS1B
FDPS
LMNA
PMF1
CCT3
GPATCH4
NES
HDGF
TSTD1
PFDN2
NDUFS2
NUF2
TIPRL
PRDX6
CACYBP
IER5
DHX9
ARPC5
TPR
TROVE2
ASPM
KIF14
UBE2T
SNRPE
NUCKS1
DTL
CENPF
EPRS
IARS2
LBR
PARP1
TOMM20
GNG4
FH
DESI2
SCCPDH
RRM2
ODC1
PDIA6
KCNF1
TRIB2
CENPA
SNX17
PPM1G
WDR43
SRSF7
ZFP36L2
MSH2
MSH6
CCT4
UGP2
ACTR2
SNRPG
FAM136A
MPHOSPH10
CCT7
TPRKB
IMMT
NCAPH
LIMS1
SMIM37
BUB1
CKAP2L
ACTR3
DBI
NIFK
MZT2B
MCM6
TNFAIP6
RIF1
PRPF40A
PSMD14
SPC25
PPIG
SSB
METTL5
HAT1
OLA1
ATP5MC3
HNRNPA3
ZC3H15
HSPD1
SGO2
BZW1
NOP58
EEF1B2
IDH1
BARD1
XRCC5
ARPC2
ACSL3
PSMD1
NCL
HJURP
HES6
NDUFA10
PPP1R7
SEPT2
DTYMK
RAD18
THUMPD3
LSM3
SGO1
DYNC1LI1
KIF15
TMEM158
SMARCC1
GNAI2
HYAL2
POC1A
NT5DC2
SPCS1
TKT
APPL1
PSMD6
ARL6IP5
CMSS1
TRMT10C
IFT57
CIP2A
ATG3
NAA50
CHCHD6
MCM2
RUVBL1
CNBP
H1FX
MRPL3
CDV3
TOPBP1
SRPRB
MRPS22
COPB2
RNF7
ATP1B3
U2SURP
ARHGEF26
DHX36
GMPS
SSR3
SMC4
RPL22L1
ECT2
PSMD2
RFC4
NCBP2-AS2
SLBP
TACC3
NSD2
LRPAP1
LAP3
NCAPG
OCIAD2
PAICS
SRP72
SEPT11
HNRNPD
MRPS18C
TSPAN5
ADH5
H2AFZ
CENPE
MAD2L1
ANXA5
EXOSC9
CCNA2
SMARCA5
MND1
HMGB2
SAP30
CENPU
NDUFS6
CCT5
MYO10
BRIX1
DHX29
KIF2A
CENPK
CCNB1
CENPH
ENC1
DHFR
CHD1
PHAX
LMNB1
HSPA4
VDAC1
DDX46
H2AFY
UBE2D2
CXXC5
SRA1
PCDHGC3
GNPDA1
LARS
PTTG1
NUDCD2
NPM1
BOD1
CLTB
MXD3
PRELID1
LMAN2
PRR7
NHP2
HNRNPAB
TUBB2A
ECI2
PAK1IP1
TMEM14C
ELOVL2
NOL7
MCUR1
DEK
GMNN
HIST1H3B
HIST1H1C
HIST1H4C
HIST1H1E
HIST1H1D
HIST1H2BH
HIST1H2AG
HIST1H2AK
HIST1H1B
ABCF1
TUBB
CLIC1
LSM2
C6orf48
NELFE
PSMB8
PSMB9
KIFC1
UQCC2
HMGA1
RPS10
SNRPC
SRSF3
MTCH1
CCDC167
GLO1
MRPS10
RPL7L1
MEA1
RRP36
DNPH1
MRPL14
HSP90AB1
CDC5L
MCM3
PTP4A1
SYNCRIP
FBXO5
ACAT2
PSMB1
PDCD2
PDGFA
C7orf50
PSMG3
MRM2
NUDT1
EIF3B
WIPI2
FSCN1
EIF2AK1
RAC1
KDELR2
ZNF853
RPA3
ARL4A
BZW2
ITGB8
CDCA7L
NUPL2
MALSU1
IGF2BP3
CYCS
HNRNPA2B1
CBX3
TAX1BP1
CPVL
SCRN1
GGCT
LSM5
RP9
SEPT7
ANLN
RALA
PSMA2
STK17A
COA1
BLVRA
POLD2
TMED4
PPIA
H2AFV
EGFR
NIPSNAP2
CCT6A
CHCHD2
ZNF107
GUSB
CRCP
BAZ1B
BUD23
EIF4H
RFC2
HIP1
MDH2
DBF4
SRI
CDK6
SDHAF3
BRI3
ARPC1A
ARPC1B
PDAP1
BUD31
COPS6
MCM7
PPP1R35
GNB2
POP7
TRIP6
SRRT
AP1S1
FIS1
IFT22
CUX1
PRKRIP1
POLR2J
POLR2J3.1
ARMC10
DNAJC2
PSMC2
SRPK2
BCAP29
LSM8
WASL
ARF5
CALU
ATP6V1F
MEST
CHCHD3
MTPN
PTN
TRIM24
NDUFB2
SSBP1
ZYX
EZH2
ATP6V0E2
ABCF2.1
RHEB
NCAPG2
GTPBP6
RBBP7
EIF1AX
PRDX4
SMC1A
HSD17B10
KIF4A
CITED1
PBDC1
SLC25A5
HMGB3
DKC1
ERI1
CCDC25
ESCO2
PBK
VDAC3
PRKDC
MCM4
TCEA1
MRPL15
TGS1
GGH
COPS5
TMEM70
C8orf59
DECR1
CCNE2
MTDH
LAPTM4B
DCAF13
RAD21
ATAD2
NDUFB9
SQLE
KHDRBS3
TSTA3
PUF60
GPAA1
CYC1
SLC52A2
PUM3
PLGRKT
GLDC
DMAC1
PSIP1
DNAJA1
BAG1
UBE2R2
DCTN3
VCP
STOML2
TLN1
CLTA
MELK
GRHPR
POLR1E
EXOSC3
SMC5
GAS1
CKS2
ANP32B
SMC2
CTNNAL1
HSDL2
PRPF4
POLE3
TNC
CDK5RAP2
PHF19
RAB14
LHX2
NEK6
PSMB7
ARPC5L
DPM2
WDR34
SET
ENDOG
NTMT1
SURF2
RABL6
PAXX
TMEM203
TUBB4B
PSMD13
HRAS
TALDO1
CD151
CHID1
CD81
NAP1L4
RRM1
TAF10
MRPL17
LMO1
LUZP2
FIBIN
CCDC34
EIF3M
LMO2
FJX1
CD82
MDK
CKAP5
PSMC3
NDUFS3
MTCH2
SSRP1
TIMM10
SELENOH
FAM111B
FAM111A
FEN1
ASRGL1
UBXN1
PLA2G16
STIP1
VEGFB
FKBP2
PPP1R14B
SAC3D1
CDCA5
RNASEH2C
FIBP
CCDC85B
DRAP1
BANF1
SF3B2
CNIH2
MRPL11
PPP1CA
GSTP1
NDUFV1
NDUFS8
CCND1
ANAPC15
COA4
POLD3
THAP12
NDUFC2
FAM181B
HIKESHI
CEP57
DCUN1D5
AASDHPPT
TIMM8B
H2AFX
HSPA8
EI24
CHEK1
KIF5B
HNRNPF
ZNF22
ZWINT
TFAM
CDK1
HNRNPH3
CCAR1
DDX21
PPA1
VDAC2
FAM213A
KIF20B
KIF11
HELLS
GSTO1
SMC3
EIF3A
MKI67
FOXM1
CCND2
RAD51AP1
MRPL51
CHD4
MLF2
PHB2
LDHB
KIF21A
TMEM106C
TUBA1B
TUBA1C
RACGAP1
SMARCD1
CBX5
METTL7B
CD63
PA2G4
NABP2
ATP5F1B
CDK4
CCT2
CSRP2
ATP2B1
NDUFA12
TMPO
SLC25A3
IKBIP
ASCL1
ALKBH2
VPS29
ERP29
TRIAP1
SRSF9
MLEC
RAN
PXMP2
MRPL57
GTF3A
HMGB1
HSPH1
BRCA2
RFC3
EXOSC8
LHFPL6
RNASEH2B
CKAP2
PCDH17
TFDP1
APEX1
SUPT16H
DAD1
MRPL52
PSMB5
PSME2
NEDD8
SNX6
BAZ1A
PPP2R3C
PNN
FKBP3
MIS18BP1
LRR1
ATP5S
TMX1
RTRAF
FERMT2
CDKN3
DLGAP5
PSMA3
PPP2R5E
SYNE2
MTHFD1
EIF2S1
ERH
RBM25
SLIRP
SNW1
PSMC1
CALM1
GLRX5
VRK1
YY1
HSP90AA1
EIF5
CKB
BAG5
APOPT1
SIVA1
BTBD6
TEDC1
TMEM121
ARHGAP11A
BUB1B
KNSTRN
KNL1
NUSAP1
PDIA3
WDR76
EIF3J
DUT
LEO1
MNS1
TCF12
CCNB2
GTF2A2
PCLAF
PDCD7
HACD3
ANP32A
KIF23
CD276
COX5A
COMMD4
IMP3
PSMA4
MESD
RAMMET
NMB
SEC11A
MRPS11
FANCI
IDH2
PRC1
SNRPA1
SNRNP25
MRPL28
NME4
STUB1
METRN
FAM173A
SOX8
UBE2I
TSR3
NME3
MRPS34
NUBP2
NDUFB10
RPS2
NTHL1
PGP
ECI1
SRRM2
PKMYT1
TNFRSF12A
CARHSP1
RSL1D1
GSPT1
METTL9
NDUFAB1
TUFM
MAZ
PPP4C
DCTPP1
BCL7C
ORC6
NETO2
BRD7
FAM96B
CTCF
PSMD7
GINS2
ZFPM1
APRT
EMC6
ITGAE
PSMB6
SLC25A11
PFN1
C1QBP
NLRP1
PIMREG
TXNDC17
EIF5A
AURKB
CENPV
COPS3
COPRS
SUZ12
PSMD11
PSMB3
TOP2A
NT5C3B
PSMC3IP
TUBG1
BRCA1
UBTF
KPNB1
ATP5MC1
SNF8
PHB
SLC35B1
NME1
MRPS23
PRR11
METTL2A
CCDC47
PSMC5
PSMD12
KPNA2
MRPL58
ATP5PD
JPT1
MRPS7
TRIM47
SRSF2
SEPT9
TK1
BIRC5
EIF4A3
NDUFAF8
CCDC137
ARL16
MRPL12
ALYREF
CENPX
DCXR
TYMS
NDC80
SMCHD1
MYL12B
NDUFV2
TUBB6
SNRPD1
RBBP8
ATP5F1A
HAUS1
TXNL1
TXNL4A
SNRPB
NOP56
MRPS26
DDRGK1
ITPA
C20orf27
PCNA
TRMT6
MCM8
SNX5
MGME1
DTD1
XRN2
NXT1
APMAP
GINS1
HM13
TPX2
MAPRE1
E2F1
RALY
EIF2S2
AHCY
EIF6
ROMO1
SCAND1
RAB5IF
DSN1
RPN2
TOP1
MYBL2
YWHAB
DNTTIP1
UBE2C
PREX1
CSE1L
B4GALT5
AURKA
RTF2
GNAS
CTSZ
PSMA7
ADRM1
MRGBP
COL9A3
KCNQ2
EEF1A2
SLC2A4RG
TCEA2
TPGS1
CDC34
WDR18
POLR2E
ATP5F1D
C19orf24
NDUFS7
GAMT
TCF3
ABHD17A
PLEKHJ1
LSM7
TIMM13
LMNB2
SLC39A3
AES
NFIC
MAP2K2
CHAF1A
HDGFL2
MYDGF
PLIN3
UHRF1
C19orf70
CLPP
CTXN1
CD320
HNRNPM
PIN1
EIF3G
DNMT1
MRPL4
SMARCA4
WDR83OS
DHPS
TRIR
ASNA1
PRDX2
RAD23A
GADD45GIP1
STX10
SAMD1
ASF1B
DDX39A
TPM4
SMIM7
HAUS8
NR2F6
MRPL34
MVB12A
PGLS
CCDC124
LSM4
SSBP4
COPE
DDX49
HOMER3
RFXANK
ZNF43
UQCRFS1
URI1
PDCD5
LRP3
PEPD
UBA2
TMEM147
CAPNS1
DPF1
PSMD8
EIF3K
MRPS12
TIMM50
DLL3
FBL
PSMC4
HNRNPUL1
PAFAH1B3
TOMM40
ERCC1
CALM3
AP2S1
TMEM160
SAE1
KDELR1
GRWD1
BAX
RUVBL2
PRMT1
NUP62
C19orf48
ETFB
PRPF31
UBE2S
NAT14
ZNF787
RPS5
TRIM28
CHMP2A
UBE2M
MRPL40
UFD1
CDC45
RANBP1
UBE2L3
SDF2L1
GSTT2B
DDT
SNRPD3
YWHAH
RTCB
HMGXB4
MCM5
TXN2
TRIOBP
GCAT
TOMM22
XRCC6
CENPM
NDUFA6
RRP7A
GTSE1
BTG3
CCT8
MIS18A
OLIG2
GART
RCAN1
PSMG1
HMGN1
RRP1B
FAM207A
C21orf58
SELENOW
DEPDC1
TTYH1
CDCA8
RARRES2
TBCB
C19orf53
IQGAP2
BCAN
ATP6V0B
RPL8
CDC6
FXYD6
CDCA2
RBM3
NDUFB7
SOX9
LMO4
NORAD
CFL1
MDM2
RHOBTB3
RAB3IP
RCN2
YWHAQ
TTK
TSPAN3
ZNF428
HMMR
KRT10
CAPG
CDCA3
NDUFA4
RAMP1
PTGES3
DYNLL1
LIMA1
JUND
TUBA1A
ANXA2
PLK1
POLR2L
PDLIM4
ANAPC11
GPX4
EID1
RPS9
PPIB
NUP107
UQCRH
CDKN1C
STMN1
S100A16
RPSA
NDUFA13
SPCS2
ATP5MF
COX8A
CYR61
RPL28
IER2
RPL18
CTNNB1
LGALS3
TNRC6A
RPS19
HNRNPU
HOPX
HNRNPA1
SRSF6
UBB
EEF1D
NDUFB11
SCOC
IGFBP2
CTDSP2
H3F3A
HNRNPDL
SUMO2
HEPN1
PREPL
NKAIN4
HSP90B1
SNRPD2
PDCD6IP
PHPT1
SNHG9
R3HDM2
TUBB2B
RPS15
CETN2
SUB1
RPL18A
PUS7L
RPL3
S100A13
SPG7
RPS8
HNRNPK
MARCKSL1
PPDPF
XPOT
HSPE1
RPLP0
PTMA
FABP5
CDK16
RPS7
RPS26
CRIPT
SOCS2
UBA52
REV3L
RIC3
RGMA
TCEAL8
AP3S1
SLC25A37
SLC35E3
PBX1
WBP2
WDR60
CHD2
NDRG2
GAP43
SCG2
ID1
TAOK3
RPLP1
LTBP3
MEIS2
RSL24D1
ATP5F1E
ANKRD36C
ARL5A
IGFBP3
LENG8
RBM6
LRCH3
OLFM1
FOXO3
HILPDA
TRA2A
RPL7A
ATF4
RASSF4
CD59
ANKRD12
KANSL1
TCEAL7
RFX4
THRA
MECP2
CLCN3
SYNC
UBA1
MDM4
ATP13A3
6-Mar
MAP3K13
HES1
RACK1
ACTB
RPL30
PIAS2
GTF2H5
IFITM3
BSDC1
PRH1
RSRP1
DTX3
DDR1
AMD1
UPF2
PPP1R15A
C6orf62
DTNA
METTL7A
SOX2
MBOAT2
BTF3
TNRC6B
AC245297.3
NAMPT
RPL15
AGT
PDE4DIP
EPB41L4A-AS1
GRAMD2B
FAM229B
MALAT1
SLC6A8
TNIK
RPS21
MAP1LC3B
RNMT
GDI1
SNHG19
EFHC1
LPP
SOX11
TRIM2
MEG3
RPL19
ISG15
SERINC1
CPEB4
OGT
COL6A1
NKTR
MED13L
LMBRD1
BAZ2B
MMP16
SYNE1
CSAD
RHOB
RUFY3
FOSB
ZBTB16
SCD
CLK1
FNIP1
NTM
LINC00662
AASDH
TTLL7
MT-ND6
ARL6IP1
KMT2E-AS1
SH3BGRL
H3F3B
NHLRC3
TTC14
ZNF397
PLD3
TPM1
OLIG1
SRGAP3
GRIA3
NGRN
GRIA2
BNIP3L
ATF6B
NRXN1
PTPRZ1
TCIM
ABCA1
SLC38A2
DNAJB9
SKAP2
ATP1B1
CLASP2
BNIP3
ST3GAL5
SOCS3
TNK2
CEBPB
SLC26A2
TSPAN7
MLLT11
HERPUD1
PLEKHB1
SLC44A1
DDIT3
ARMCX3
AASS
BEX2
RBP1
GLUL
PAM
SLC4A4
GOLGA8A
HLA-C
AMER2
MT1M
THUMPD3-AS1
SERPINE2
AC004158.1
ZMAT1
NRXN2
RICTOR
BCHE
KLHL24
GYPC
LRRC4C
ARRDC3
DAZAP2
AL391807.1
DDIT4
SGCE
C4orf48
PNRC1
TARSL2
TSC22D1
IFI6
ATP1A2
GOLGA8B
RNPC3
DUSP1
WDR11
ANKRD28
SOX2-OT
GABARAPL1
VAMP2
SELENOP
C17orf49
ARID1B
CACNB4
ENO2
MORF4L2
CREBRF
CHL1
SNHG25
SOD2
FTL
INSIG2
DKK3
GABARAPL2
ZFP36
CDK19
APOD
MAPK10
CALCOCO1
NDRG4
SEC61G
HLA-DRA
C1orf56
SCG3
TSPYL2
CRYAB
BCL6
JUNB
ZDHHC14
CD74
BEX4
DST
ID2
MAGEH1
GRIA4
TCEAL9
TMSB10
MXI1
CPE
ARGLU1
NFIA
MT-ND2
GFAP
IDS
RORA
TMOD1
SLITRK2
CCDC144A
BEX1
SLC38A1
GNG10
CHD9
ALDOC
SYP
ADGRV1
ZNF883
TMEM161B-AS1
VMP1
FN1
NDUFA1
CHI3L1
BTG1
SCN3A
LUC7L3
FOXP1
SEPTIN9
MAF
COX7B
PCDH9
SEPTIN7
TM4SF1
DNER
CD99
NRN1
RPS27L
SPARC
GABPB1-AS1
MT-CO1
MBP
RBIS
SCN1A
SLC2A3
VEGFA
B2M
TRAPPC5
TUBB3
MT2A
RPL17
RPL31
EIF4A2
PSAP
MT-CO3
SNHG29
RPL34
MT-ND4
MT1F
SEC62
RPL39
EGR1
RPL38
MT1X
MRPS24
EEF1G
GAPDH
C18orf32
GAS5
RPL13A
ATP5ME
MT-ATP6
MT-ND1
SNHG6
TLE5
RPL36A
NEAT1
MICOS13
SAT1
CAV1
PNISR
NTRK2
POLR2J3
MT-ND3
PDGFRA
SCRG1
NME2
SNHG32
PLP1
SNHG5
TOMM6
FTX
MIF
IGFBP5
N4BP2L2
PCSK1N
GPM6A
MICOS10
FTH1
CHIC2
RPS17
GABARAP
SPARCL1
RPL37A
CIAO2B
RPL35A
RPL21
RO60
TMSB4X
RNASEK
NOVA1
MAP1B
