# Supplementary material for: Integrated analysis of single-cell RNA-seq and spatial transcriptomics to identify the lactylation-related protein TUBB2A as a potential biomarker for glioblastoma in cancer cells by machine learning
Source: Front Immunol. 2025 Jun 26;16:1601533. doi: 10.3389/fimmu.2025.1601533 (PMC12241668; doi:10.3389/fimmu.2025.1601533)
Supplement: Supplementary file 5 [file DataSheet5.xls]

ID	Description	GeneRatio	BgRatio	pvalue	p.adjust	qvalue	geneID	Count
DOID:5683	hereditary breast ovarian cancer	23/290	222/8007	4.91814956318467e-06	0.00261645556761424	0.00258849977009719	RPA2/GADD45A/DHX9/UBE2T/PARP1/BARD1/XRCC5/NCL/HNRNPA2B1/SSBP1/EZH2/SMC1A/HRAS/UBXN1/GSTP1/CHEK1/TOP2A/BRCA1/NME1/TOP1/UHRF1/ERCC1/HNRNPA1	23
DOID:0050736	autosomal dominant disease	33/290	409/8007	1.11871783059892e-05	0.00297578942939313	0.00294399429104979	RPA2/GADD45A/DHX9/UBE2T/PARP1/BARD1/XRCC5/NCL/HNRNPA2B1/SSBP1/EZH2/RHEB/SMC1A/HRAS/MDK/UBXN1/GSTP1/CHEK1/SLC25A3/CKB/NLRP1/TOP2A/BRCA1/NME1/BIRC5/NDUFV2/PCNA/TOP1/YWHAB/GNAS/UHRF1/ERCC1/HNRNPA1	33
DOID:3347	osteosarcoma	18/290	215/8007	0.000775946321307386	0.115888150699138	0.11464993143959	GADD45A/FDPS/MAD2L1/ANXA5/DHFR/HSPA4/CDC5L/PDGFA/IGF2BP3/EZH2/GSTP1/CHEK1/APEX1/YY1/PHB/TOP1/MAP2K2/PRDX2	18
DOID:201	connective tissue cancer	26/290	370/8007	0.000871339478940886	0.115888150699138	0.11464993143959	GADD45A/FDPS/NES/MAD2L1/ANXA5/DHFR/HSPA4/CDC5L/PDGFA/IGF2BP3/EZH2/TNC/GSTP1/CHEK1/CDK4/APEX1/YY1/TOP2A/PHB/BIRC5/TOP1/MAP2K2/PRDX2/PDCD5/XRCC6/SOX9	26
DOID:184	bone cancer	19/290	243/8007	0.00127257290609204	0.135401757208193	0.133955042746531	GADD45A/FDPS/MAD2L1/ANXA5/DHFR/HSPA4/CDC5L/PDGFA/IGF2BP3/EZH2/TNC/GSTP1/CHEK1/APEX1/YY1/PHB/TOP1/MAP2K2/PRDX2	19
DOID:0060100	musculoskeletal system cancer	28/290	439/8007	0.00240326275375814	0.191176838687617	0.189134189441647	GADD45A/FDPS/NES/MAD2L1/ANXA5/DHFR/HSPA4/CDC5L/PDGFA/IGF2BP3/EZH2/TNC/HRAS/GSTP1/CHEK1/CDK4/APEX1/YY1/TOP2A/BRCA1/PHB/BIRC5/TOP1/MAP2K2/PRDX2/PDCD5/XRCC6/SOX9	28
DOID:8719	in situ carcinoma	4/290	18/8007	0.00344923823652182	0.191176838687617	0.189134189441647	IGF2BP3/CCND2/BIRC5/PCNA	4
DOID:2151	malignant ovarian surface epithelial-stromal neoplasm	20/290	286/8007	0.0035935495993913	0.191176838687617	0.189134189441647	YBX1/HYAL2/SRA1/SRSF3/PRKDC/LAPTM4B/HRAS/GSTP1/ATP5F1B/CDK4/BRCA1/NME1/KPNA2/BIRC5/TYMS/ERCC1/RCAN1/RBM3/CFL1/STMN1	20
DOID:2152	ovary epithelial cancer	20/290	286/8007	0.0035935495993913	0.191176838687617	0.189134189441647	YBX1/HYAL2/SRA1/SRSF3/PRKDC/LAPTM4B/HRAS/GSTP1/ATP5F1B/CDK4/BRCA1/NME1/KPNA2/BIRC5/TYMS/ERCC1/RCAN1/RBM3/CFL1/STMN1	20
DOID:4001	ovarian carcinoma	20/290	286/8007	0.0035935495993913	0.191176838687617	0.189134189441647	YBX1/HYAL2/SRA1/SRSF3/PRKDC/LAPTM4B/HRAS/GSTP1/ATP5F1B/CDK4/BRCA1/NME1/KPNA2/BIRC5/TYMS/ERCC1/RCAN1/RBM3/CFL1/STMN1	20
DOID:120	female reproductive organ cancer	28/290	455/8007	0.00399292270018162	0.193030759639	0.190968301977642	YBX1/HYAL2/SRA1/SRSF3/IGF2BP3/PRKDC/LAPTM4B/SET/HRAS/MDK/GSTP1/ATP5F1B/CDK4/SUZ12/TOP2A/BRCA1/NME1/KPNA2/BIRC5/TYMS/PCNA/ERCC1/RCAN1/RBM3/CFL1/KRT10/STMN1/HSPE1	28
DOID:2394	ovarian cancer	21/290	312/8007	0.00449336665997078	0.193030759639	0.190968301977642	YBX1/HYAL2/SRA1/SRSF3/PRKDC/LAPTM4B/SET/HRAS/GSTP1/ATP5F1B/CDK4/BRCA1/NME1/KPNA2/BIRC5/TYMS/ERCC1/RCAN1/RBM3/CFL1/STMN1	21
DOID:8029	sporadic breast cancer	5/290	31/8007	0.00471691705884775	0.193030759639	0.190968301977642	GADD45A/ODC1/GSTP1/APEX1/BRCA1	5
DOID:3963	thyroid carcinoma	15/290	200/8007	0.00593701385616244	0.225606526534173	0.223196009630167	CDKN2C/NES/HNRNPD/PTTG1/MCM3/EZH2/TNC/HRAS/NDUFC2/APEX1/DAD1/EIF2S1/PCLAF/BIRC5/UBE2C	15
DOID:0060071	pre-malignant neoplasm	4/290	22/8007	0.0073581061528115	0.258082610653225	0.255325099577785	IGF2BP3/CCND2/BIRC5/PCNA	4
DOID:3996	urinary system cancer	29/290	500/8007	0.00776188302716466	0.258082610653225	0.255325099577785	PARK7/MAD2L2/KHDRBS1/SFPQ/CKS1B/NES/MSH6/MAD2L1/HSPA4/PDGFA/IGF2BP3/CUX1/EZH2/TNC/CD151/GSTP1/RAN/EIF2S1/HSP90AA1/PFN1/BIRC5/TYMS/YWHAB/DNMT1/C19orf48/UBE2S/BTG3/SOX9/HNRNPU	29
DOID:1781	thyroid cancer	15/290	213/8007	0.0103816176400293	0.324883563793857	0.321412310836819	CDKN2C/NES/HNRNPD/PTTG1/MCM3/EZH2/TNC/HRAS/NDUFC2/APEX1/DAD1/EIF2S1/PCLAF/BIRC5/UBE2C	15
DOID:263	kidney cancer	25/290	437/8007	0.0153107252548404	0.452516990865284	0.447682024995334	PARK7/MAD2L2/KHDRBS1/SFPQ/CKS1B/NES/MAD2L1/HSPA4/PDGFA/IGF2BP3/CUX1/EZH2/TNC/CD151/RAN/EIF2S1/HSP90AA1/PFN1/BIRC5/TYMS/C19orf48/UBE2S/BTG3/SOX9/HNRNPU	25
DOID:1192	peripheral nervous system neoplasm	23/290	396/8007	0.0167059613255743	0.46776691711608	0.462769011788762	PARK7/KDM1A/NES/ODC1/HSPD1/BARD1/MAD2L1/MCM7/TNC/MDK/GSTP1/CDK4/HMGB1/CDKN3/TOP2A/NME1/BIRC5/GNAS/TCF3/PIN1/XRCC6/SOX9/CFL1	23
DOID:3193	peripheral nerve sheath neoplasm	4/290	29/8007	0.0196030711935044	0.521441693747216	0.515870294565904	NES/TNC/CDK4/SOX9	4
DOID:3908	non-small cell lung carcinoma	24/290	431/8007	0.0231799916017691	0.560865028836534	0.554872406842634	YBX1/XRCC5/TNC/HRAS/RRM1/GSTP1/HMGB1/HSP90AA1/EIF5A/SUZ12/TOP2A/BRCA1/NME1/KPNA2/BIRC5/PCNA/UBE2C/PIN1/DNMT1/ERCC1/SOX9/TUBA1A/STMN1/TUBB2B	24
DOID:4450	renal cell carcinoma	20/290	342/8007	0.0231936666060221	0.560865028836534	0.554872406842634	PARK7/MAD2L2/KHDRBS1/SFPQ/CKS1B/MAD2L1/HSPA4/PDGFA/IGF2BP3/CUX1/EZH2/TNC/CD151/RAN/EIF2S1/PFN1/BIRC5/TYMS/C19orf48/UBE2S	20
DOID:0060116	sensory system cancer	10/290	139/8007	0.0291797986841161	0.607251483538631	0.600763240540791	DEK/CDK6/HRAS/CDK4/HSP90AA1/ANP32A/NME1/BIRC5/TYMS/PCNA	10
DOID:2174	ocular cancer	10/290	139/8007	0.0291797986841161	0.607251483538631	0.600763240540791	DEK/CDK6/HRAS/CDK4/HSP90AA1/ANP32A/NME1/BIRC5/TYMS/PCNA	10
DOID:3246	embryonal rhabdomyosarcoma	3/290	19/8007	0.0296433733458763	0.607251483538631	0.600763240540791	HRAS/APEX1/MAP2K2	3
DOID:2621	autonomic nervous system neoplasm	21/290	375/8007	0.0308191542397426	0.607251483538631	0.600763240540791	PARK7/KDM1A/NES/ODC1/HSPD1/BARD1/MAD2L1/MCM7/MDK/GSTP1/CDK4/HMGB1/CDKN3/TOP2A/NME1/BIRC5/GNAS/TCF3/PIN1/XRCC6/CFL1	21
DOID:769	neuroblastoma	21/290	375/8007	0.0308191542397426	0.607251483538631	0.600763240540791	PARK7/KDM1A/NES/ODC1/HSPD1/BARD1/MAD2L1/MCM7/MDK/GSTP1/CDK4/HMGB1/CDKN3/TOP2A/NME1/BIRC5/GNAS/TCF3/PIN1/XRCC6/CFL1	21
DOID:4451	renal carcinoma	21/290	380/8007	0.0348652779038519	0.662440280173186	0.655362366613758	PARK7/MAD2L2/KHDRBS1/SFPQ/CKS1B/MAD2L1/HSPA4/PDGFA/IGF2BP3/CUX1/EZH2/TNC/CD151/RAN/EIF2S1/PFN1/BIRC5/TYMS/C19orf48/UBE2S/BTG3	21
DOID:5940	malignant peripheral nerve sheath tumor	3/290	21/8007	0.0385926085916849	0.681253205187092	0.673974282931432	NES/CDK4/SOX9	3
DOID:3181	oligodendroglioma	3/290	22/8007	0.0435243721346649	0.681253205187092	0.673974282931432	PDGFA/GSTP1/STMN1	3
DOID:5409	lung small cell carcinoma	6/290	72/8007	0.0455717671668304	0.681253205187092	0.673974282931432	NUDT1/IGF2BP3/RRM1/BIRC5/ERCC1/MARCKSL1	6
DOID:3973	thyroid medullary carcinoma	4/290	38/8007	0.0473762533641281	0.681253205187092	0.673974282931432	CDKN2C/PTTG1/TNC/HRAS	4
