# Supplementary material for: Integrated analysis of single-cell RNA-seq and spatial transcriptomics to identify the lactylation-related protein TUBB2A as a potential biomarker for glioblastoma in cancer cells by machine learning
Source: Front Immunol. 2025 Jun 26;16:1601533. doi: 10.3389/fimmu.2025.1601533 (PMC12241668; doi:10.3389/fimmu.2025.1601533)
Supplement: Supplementary file 6 [file DataSheet6.xls]

ONTOLOGY	ID	Description	GeneRatio	BgRatio	pvalue	p.adjust	qvalue	geneID	Count
BP	GO:0031145	anaphase-promoting complex-dependent catabolic process	30/562	83/18862	6.243369625302e-25	2.49235315442056e-21	2.04256766267775e-21	PSMB2/PSMA5/PSMD4/PSMD14/PSMD1/PSMD2/MAD2L1/PTTG1/FBXO5/PSMB1/PSMC2/PSMB7/PSMD13/PSMC3/PSMB5/PSME2/PSMA3/PSMC1/PSMA4/PSMB6/PSMD11/PSMB3/PSMC5/UBE2C/PSMA7/PSMD8/PSMC4/UBE2S/ANAPC11/UBB	30
BP	GO:1903311	regulation of mRNA metabolic process	54/562	334/18862	1.43388747407276e-24	2.86203939824923e-21	2.34553803653586e-21	HNRNPR/KHDRBS1/PSMB2/YBX1/SERBP1/PSMA5/RBM8A/PSMD4/DHX9/PSMD14/BARD1/PSMD1/NCL/PSMD2/HNRNPD/SRSF3/SYNCRIP/PSMB1/IGF2BP3/HNRNPA2B1/PSMC2/PUF60/PSMB7/SET/PSMD13/PSMC3/HSPA8/SRSF9/EXOSC8/APEX1/PSMB5/PSME2/PSMA3/RBM25/SNW1/PSMC1/LEO1/ANP32A/PSMA4/CARHSP1/PSMB6/C1QBP/PSMD11/PSMB3/PSMC5/YWHAB/PSMA7/HNRNPM/PSMD8/PSMC4/RBM3/HNRNPU/HNRNPA1/UBB	54
BP	GO:0043487	regulation of RNA stability	41/562	198/18862	4.36278074328239e-23	4.09818103068455e-20	3.35859789140586e-20	HNRNPR/PSMB2/YBX1/SERBP1/PSMA5/PSMD4/DHX9/PSMD14/PSMD1/PSMD2/HNRNPD/SYNCRIP/PSMB1/IGF2BP3/PSMC2/PSMB7/SET/PSMD13/PSMC3/HSPA8/EXOSC8/APEX1/PSMB5/PSME2/PSMA3/PSMC1/ANP32A/PSMA4/CARHSP1/PSMB6/PSMD11/PSMB3/PSMC5/YWHAB/PSMA7/HNRNPM/DDX49/PSMD8/PSMC4/HNRNPU/UBB	41
BP	GO:0006401	RNA catabolic process	58/562	414/18862	4.45547903304476e-23	4.09818103068455e-20	3.35859789140586e-20	MRTO4/HNRNPR/PSMB2/YBX1/SERBP1/PSMA5/RBM8A/PSMD4/DHX9/PSMD14/SSB/PSMD1/LSM3/PSMD2/HNRNPD/LSM2/RPS10/SYNCRIP/PSMB1/IGF2BP3/LSM5/PSMC2/PSMB7/SET/PSMD13/PSMC3/FEN1/RNASEH2C/HSPA8/EXOSC8/APEX1/PSMB5/PSME2/PSMA3/SLIRP/PSMC1/ANP32A/PSMA4/CARHSP1/GSPT1/PSMB6/PSMD11/PSMB3/NT5C3B/PSMC5/XRN2/YWHAB/PSMA7/LSM7/HNRNPM/TRIR/LSM4/DDX49/PSMD8/PSMC4/HNRNPU/UBB/RPS26	58
BP	GO:0043488	regulation of mRNA stability	40/562	188/18862	5.13299227290149e-23	4.09818103068455e-20	3.35859789140586e-20	HNRNPR/PSMB2/YBX1/SERBP1/PSMA5/PSMD4/DHX9/PSMD14/PSMD1/PSMD2/HNRNPD/SYNCRIP/PSMB1/IGF2BP3/PSMC2/PSMB7/SET/PSMD13/PSMC3/HSPA8/EXOSC8/APEX1/PSMB5/PSME2/PSMA3/PSMC1/ANP32A/PSMA4/CARHSP1/PSMB6/PSMD11/PSMB3/PSMC5/YWHAB/PSMA7/HNRNPM/PSMD8/PSMC4/HNRNPU/UBB	40
BP	GO:1902036	regulation of hematopoietic stem cell differentiation	27/562	74/18862	1.08973369552927e-22	7.25036152092141e-20	5.94191636088591e-20	PSMB2/PSMA5/PSMD4/PSMD14/PSMD1/PSMD2/OCIAD2/PSMB1/PSMC2/PRKDC/PSMB7/PSMD13/LMO2/PSMC3/PSMB5/PSME2/PSMA3/PSMC1/PSMA4/PSMB6/PSMD11/PSMB3/PSMC5/PSMA7/TCF3/PSMD8/PSMC4	27
BP	GO:0006521	regulation of cellular amino acid metabolic process	25/562	62/18862	2.2242258554202e-22	1.26844423069106e-19	1.03953292611218e-19	PARK7/PSMB2/PSMA5/PSMD4/ODC1/PSMD14/PSMD1/PSMD2/PSMB1/PSMC2/PSMB7/PSMD13/PSMC3/PSMB5/PSME2/PSMA3/PSMC1/PSMA4/PSMB6/PSMD11/PSMB3/PSMC5/PSMA7/PSMD8/PSMC4	25
BP	GO:0060218	hematopoietic stem cell differentiation	28/562	88/18862	1.34346511964079e-21	6.70389094700755e-19	5.49406525242577e-19	PSMB2/PSMA5/PSMD4/PSMD14/XRCC5/PSMD1/PSMD2/OCIAD2/PSMB1/PSMC2/PRKDC/PSMB7/PSMD13/LMO2/PSMC3/PSMB5/PSME2/PSMA3/PSMC1/PSMA4/PSMB6/PSMD11/PSMB3/PSMC5/PSMA7/TCF3/PSMD8/PSMC4	28
BP	GO:0006402	mRNA catabolic process	53/562	375/18862	2.44593203657728e-21	1.08490674333517e-18	8.89117750840022e-19	MRTO4/HNRNPR/PSMB2/YBX1/SERBP1/PSMA5/RBM8A/PSMD4/DHX9/PSMD14/SSB/PSMD1/LSM3/PSMD2/HNRNPD/LSM2/RPS10/SYNCRIP/PSMB1/IGF2BP3/LSM5/PSMC2/PSMB7/SET/PSMD13/PSMC3/HSPA8/EXOSC8/APEX1/PSMB5/PSME2/PSMA3/PSMC1/ANP32A/PSMA4/CARHSP1/GSPT1/PSMB6/PSMD11/PSMB3/NT5C3B/PSMC5/XRN2/YWHAB/PSMA7/LSM7/HNRNPM/LSM4/PSMD8/PSMC4/HNRNPU/UBB/RPS26	53
BP	GO:0061013	regulation of mRNA catabolic process	40/562	210/18862	3.86925326122925e-21	1.54460590188272e-18	1.26585675114742e-18	HNRNPR/PSMB2/YBX1/SERBP1/PSMA5/PSMD4/DHX9/PSMD14/PSMD1/PSMD2/HNRNPD/SYNCRIP/PSMB1/IGF2BP3/PSMC2/PSMB7/SET/PSMD13/PSMC3/HSPA8/EXOSC8/APEX1/PSMB5/PSME2/PSMA3/PSMC1/ANP32A/PSMA4/CARHSP1/PSMB6/PSMD11/PSMB3/PSMC5/YWHAB/PSMA7/HNRNPM/PSMD8/PSMC4/HNRNPU/UBB	40
BP	GO:1901532	regulation of hematopoietic progenitor cell differentiation	27/562	89/18862	2.9456636984217e-20	1.06900813491813e-17	8.76088303798531e-18	PSMB2/PSMA5/PSMD4/PSMD14/PSMD1/PSMD2/OCIAD2/PSMB1/PSMC2/PRKDC/PSMB7/PSMD13/LMO2/PSMC3/PSMB5/PSME2/PSMA3/PSMC1/PSMA4/PSMB6/PSMD11/PSMB3/PSMC5/PSMA7/TCF3/PSMD8/PSMC4	27
BP	GO:0010389	regulation of G2/M transition of mitotic cell cycle	38/562	203/18862	7.28633576799908e-20	2.42392103215436e-17	1.98648522517028e-17	PSMB2/CLSPN/PSMA5/PSMD4/CENPF/PSMD14/PSMD1/PSMD2/TUBB/FBXO5/PSMB1/PSMC2/RAD21/DCTN3/PSMB7/TUBB4B/PSMD13/PSMC3/CHEK1/CDK4/PSMB5/PSME2/PSMA3/PSMC1/HSP90AA1/PSMA4/PSMB6/PSMD11/PSMB3/BRCA1/PSMC5/HAUS1/TPX2/PSMA7/PSMD8/PSMC4/DYNLL1/TUBA1A	38
BP	GO:0033238	regulation of cellular amine metabolic process	25/562	77/18862	1.15389526802766e-19	3.54334608458957e-17	2.90389189719027e-17	PARK7/PSMB2/PSMA5/PSMD4/ODC1/PSMD14/PSMD1/PSMD2/PSMB1/PSMC2/PSMB7/PSMD13/PSMC3/PSMB5/PSME2/PSMA3/PSMC1/PSMA4/PSMB6/PSMD11/PSMB3/PSMC5/PSMA7/PSMD8/PSMC4	25
BP	GO:2000736	regulation of stem cell differentiation	29/562	112/18862	1.55821137909764e-19	4.44312844668412e-17	3.64129395957553e-17	PSMB2/PSMA5/PSMD4/PSMD14/PSMD1/PSMD2/OCIAD2/PSMB1/PSMC2/PRKDC/PSMB7/PSMD13/LMO2/PSMC3/PSMB5/PSME2/PSMA3/PSMC1/PSMA4/PSMB6/PSMD11/PSMB3/PSMC5/PSMA7/TCF3/PSMD8/PSMC4/SOX9/HNRNPU	29
BP	GO:0000086	G2/M transition of mitotic cell cycle	42/562	258/18862	1.91313615110337e-19	4.82875103477371e-17	3.95732470627484e-17	KHDRBS1/PSMB2/CLSPN/PSMA5/PSMD4/NES/CENPF/PSMD14/PSMD1/PSMD2/TUBB/FBXO5/PSMB1/PSMC2/RAD21/DCTN3/PSMB7/TUBB4B/PSMD13/PSMC3/CHEK1/CDK4/PSMB5/PSME2/PSMA3/PSMC1/CALM1/HSP90AA1/PSMA4/PSMB6/PSMD11/PSMB3/BRCA1/PSMC5/HAUS1/TPX2/PSMA7/PSMD8/PSMC4/CALM3/DYNLL1/TUBA1A	42
BP	GO:0000377	RNA splicing, via transesterification reactions with bulged adenosine as nucleophile	51/562	383/18862	2.0563318534858e-19	4.82875103477371e-17	3.95732470627484e-17	KDM1A/HNRNPR/KHDRBS1/SFPQ/YBX1/RBM8A/DHX9/SNRPG/PRPF40A/HNRNPA3/NCL/LSM3/U2SURP/HNRNPD/LSM2/SNRPC/SRSF3/CDC5L/SYNCRIP/HNRNPA2B1/LSM5/BUD31/POLR2J/LSM8/PUF60/PSIP1/HSPA8/SRSF9/PNN/RBM25/SNW1/SNRPA1/SNRNP25/SRRM2/C1QBP/SRSF2/ALYREF/SNRPD1/TXNL4A/SNRPB/RALY/POLR2E/LSM7/HNRNPM/DDX39A/LSM4/SNRPD3/RBM3/POLR2L/HNRNPU/HNRNPA1	51
BP	GO:0000398	mRNA splicing, via spliceosome	51/562	383/18862	2.0563318534858e-19	4.82875103477371e-17	3.95732470627484e-17	KDM1A/HNRNPR/KHDRBS1/SFPQ/YBX1/RBM8A/DHX9/SNRPG/PRPF40A/HNRNPA3/NCL/LSM3/U2SURP/HNRNPD/LSM2/SNRPC/SRSF3/CDC5L/SYNCRIP/HNRNPA2B1/LSM5/BUD31/POLR2J/LSM8/PUF60/PSIP1/HSPA8/SRSF9/PNN/RBM25/SNW1/SNRPA1/SNRNP25/SRRM2/C1QBP/SRSF2/ALYREF/SNRPD1/TXNL4A/SNRPB/RALY/POLR2E/LSM7/HNRNPM/DDX39A/LSM4/SNRPD3/RBM3/POLR2L/HNRNPU/HNRNPA1	51
BP	GO:0000375	RNA splicing, via transesterification reactions	51/562	386/18862	2.90118822507168e-19	6.43419077471452e-17	5.27303684416536e-17	KDM1A/HNRNPR/KHDRBS1/SFPQ/YBX1/RBM8A/DHX9/SNRPG/PRPF40A/HNRNPA3/NCL/LSM3/U2SURP/HNRNPD/LSM2/SNRPC/SRSF3/CDC5L/SYNCRIP/HNRNPA2B1/LSM5/BUD31/POLR2J/LSM8/PUF60/PSIP1/HSPA8/SRSF9/PNN/RBM25/SNW1/SNRPA1/SNRNP25/SRRM2/C1QBP/SRSF2/ALYREF/SNRPD1/TXNL4A/SNRPB/RALY/POLR2E/LSM7/HNRNPM/DDX39A/LSM4/SNRPD3/RBM3/POLR2L/HNRNPU/HNRNPA1	51
BP	GO:1901991	negative regulation of mitotic cell cycle phase transition	41/562	250/18862	3.95093362629621e-19	8.30111949272341e-17	6.80304803907403e-17	MAD2L2/RPA2/PSMB2/CLSPN/CDKN2C/GADD45A/PSMA5/PSMD4/TPR/CENPF/PSMD14/PSMD1/PSMD2/MAD2L1/FBXO5/PSMB1/CDK6/PSMC2/EZH2/PRKDC/RAD21/PSMB7/PSMD13/PSMC3/CHEK1/CDK4/PSMB5/PSME2/PSMA3/PSMC1/PSMA4/PSMB6/PSMD11/PSMB3/BRCA1/PSMC5/PCNA/PSMA7/PSMD8/PSMC4/PRMT1	41
BP	GO:1901990	regulation of mitotic cell cycle phase transition	54/562	439/18862	6.55156403460517e-19	1.30769218130719e-16	1.07169794839752e-16	MAD2L2/RPA2/PSMB2/CLSPN/CDKN2C/GADD45A/PSMA5/PSMD4/TPR/CENPF/PSMD14/PSMD1/PSMD2/MAD2L1/TUBB/FBXO5/PSMB1/CDK6/PSMC2/EZH2/PRKDC/RAD21/DCTN3/PSMB7/TUBB4B/PSMD13/PSMC3/CHEK1/CCND2/PHB2/CDK4/APEX1/PSMB5/PSME2/PSMA3/PSMC1/HSP90AA1/PSMA4/PSMB6/PSMD11/PSMB3/BRCA1/PSMC5/HAUS1/PCNA/TPX2/UBE2C/PSMA7/PSMD8/PSMC4/PRMT1/DYNLL1/TUBA1A/ANAPC11	54
BP	GO:0006119	oxidative phosphorylation	32/562	148/18862	7.14993522035965e-19	1.3591686380798e-16	1.11388464485603e-16	PARK7/NDUFS2/ATP5MC3/NDUFS6/UQCC2/CYCS/CHCHD2/NDUFB2/NDUFB9/CYC1/STOML2/NDUFS3/NDUFV1/NDUFS8/NDUFC2/ATP5F1B/NDUFA12/COX5A/NDUFB10/NDUFAB1/ATP5MC1/ATP5PD/NDUFV2/ATP5F1A/ATP5F1D/NDUFS7/UQCRFS1/NDUFA6/NDUFB7/NDUFA4/ATP5MF/ATP5F1E	32
BP	GO:0010972	negative regulation of G2/M transition of mitotic cell cycle	27/562	100/18862	8.63538399575404e-19	1.56692967777501e-16	1.28415184013414e-16	PSMB2/CLSPN/PSMA5/PSMD4/PSMD14/PSMD1/PSMD2/PSMB1/PSMC2/RAD21/PSMB7/PSMD13/PSMC3/CHEK1/PSMB5/PSME2/PSMA3/PSMC1/PSMA4/PSMB6/PSMD11/PSMB3/BRCA1/PSMC5/PSMA7/PSMD8/PSMC4	27
BP	GO:1902749	regulation of cell cycle G2/M phase transition	38/562	219/18862	1.11526484280326e-18	1.93571184890027e-16	1.58638129585013e-16	PSMB2/CLSPN/PSMA5/PSMD4/CENPF/PSMD14/PSMD1/PSMD2/TUBB/FBXO5/PSMB1/PSMC2/RAD21/DCTN3/PSMB7/TUBB4B/PSMD13/PSMC3/CHEK1/CDK4/PSMB5/PSME2/PSMA3/PSMC1/HSP90AA1/PSMA4/PSMB6/PSMD11/PSMB3/BRCA1/PSMC5/HAUS1/TPX2/PSMA7/PSMD8/PSMC4/DYNLL1/TUBA1A	38
BP	GO:0061418	regulation of transcription from RNA polymerase II promoter in response to hypoxia	24/562	77/18862	1.85326029317893e-18	3.08258962098762e-16	2.52628639964917e-16	PSMB2/PSMA5/PSMD4/PSMD14/PSMD1/PSMD2/PSMB1/PSMC2/PSMB7/PSMD13/PSMC3/PSMB5/PSME2/PSMA3/PSMC1/PSMA4/PSMB6/PSMD11/PSMB3/PSMC5/PSMA7/PSMD8/PSMC4/UBB	24
BP	GO:0044839	cell cycle G2/M phase transition	42/562	276/18862	2.52339011902263e-18	4.02934934205534e-16	3.30218799575678e-16	KHDRBS1/PSMB2/CLSPN/PSMA5/PSMD4/NES/CENPF/PSMD14/PSMD1/PSMD2/TUBB/FBXO5/PSMB1/PSMC2/RAD21/DCTN3/PSMB7/TUBB4B/PSMD13/PSMC3/CHEK1/CDK4/PSMB5/PSME2/PSMA3/PSMC1/CALM1/HSP90AA1/PSMA4/PSMB6/PSMD11/PSMB3/BRCA1/PSMC5/HAUS1/TPX2/PSMA7/PSMD8/PSMC4/CALM3/DYNLL1/TUBA1A	42
BP	GO:0045930	negative regulation of mitotic cell cycle	45/562	321/18862	3.9763347994547e-18	6.10520327670121e-16	5.0034204683017e-16	AURKAIP1/MAD2L2/RPA2/PSMB2/CLSPN/CDKN2C/GADD45A/PSMA5/PSMD4/TPR/CENPF/PSMD14/PSMD1/PSMD2/MAD2L1/FBXO5/PSMB1/CDK6/PSMC2/EZH2/PRKDC/RAD21/GAS1/PSMB7/PSMD13/PSMC3/CHEK1/CDK4/PSMB5/PSME2/PSMA3/PSMC1/PSMA4/PSMB6/PSMD11/PSMB3/BRCA1/PSMC5/PCNA/PSMA7/GADD45GIP1/PSMD8/PSMC4/PRMT1/BTG3	45
BP	GO:1901988	negative regulation of cell cycle phase transition	41/562	268/18862	5.32043897395257e-18	7.86636754963654e-16	6.44675412516358e-16	MAD2L2/RPA2/PSMB2/CLSPN/CDKN2C/GADD45A/PSMA5/PSMD4/TPR/CENPF/PSMD14/PSMD1/PSMD2/MAD2L1/FBXO5/PSMB1/CDK6/PSMC2/EZH2/PRKDC/RAD21/PSMB7/PSMD13/PSMC3/CHEK1/CDK4/PSMB5/PSME2/PSMA3/PSMC1/PSMA4/PSMB6/PSMD11/PSMB3/BRCA1/PSMC5/PCNA/PSMA7/PSMD8/PSMC4/PRMT1	41
BP	GO:1901987	regulation of cell cycle phase transition	55/562	478/18862	6.49716948989657e-18	9.26310735845254e-16	7.59142961451073e-16	MAD2L2/RPA2/PSMB2/CLSPN/CDKN2C/GADD45A/PSMA5/PSMD4/TPR/CENPF/PSMD14/PSMD1/PSMD2/MAD2L1/TUBB/FBXO5/PSMB1/DBF4/CDK6/PSMC2/EZH2/PRKDC/RAD21/DCTN3/PSMB7/TUBB4B/PSMD13/PSMC3/CHEK1/CCND2/PHB2/CDK4/APEX1/PSMB5/PSME2/PSMA3/PSMC1/HSP90AA1/PSMA4/PSMB6/PSMD11/PSMB3/BRCA1/PSMC5/HAUS1/PCNA/TPX2/UBE2C/PSMA7/PSMD8/PSMC4/PRMT1/DYNLL1/TUBA1A/ANAPC11	55
BP	GO:0002479	antigen processing and presentation of exogenous peptide antigen via MHC class I, TAP-dependent	23/562	75/18862	1.44773429664777e-17	1.9928811421441e-15	1.63323346424003e-15	PSMB2/PSMA5/PSMD4/PSMD14/PSMD1/PSMD2/PSMB1/PSMC2/PSMB7/PSMD13/PSMC3/PSMB5/PSME2/PSMA3/PSMC1/PSMA4/PSMB6/PSMD11/PSMB3/PSMC5/PSMA7/PSMD8/PSMC4	23
BP	GO:1902750	negative regulation of cell cycle G2/M phase transition	27/562	111/18862	1.62050238705298e-17	2.15634850970517e-15	1.76720049788093e-15	PSMB2/CLSPN/PSMA5/PSMD4/PSMD14/PSMD1/PSMD2/PSMB1/PSMC2/RAD21/PSMB7/PSMD13/PSMC3/CHEK1/PSMB5/PSME2/PSMA3/PSMC1/PSMA4/PSMB6/PSMD11/PSMB3/BRCA1/PSMC5/PSMA7/PSMD8/PSMC4	27
BP	GO:0006260	DNA replication	41/562	280/18862	2.66242392965513e-17	3.42851494425267e-15	2.80978389588052e-15	RPA2/CLSPN/NASP/DHX9/NUCKS1/BARD1/RFC4/GMNN/MCM3/FBXO5/RPA3/RFC2/DBF4/MCM7/DNAJC2/SSBP1/MCM4/STOML2/SET/HRAS/RRM1/SSRP1/FAM111A/FEN1/CHEK1/SMC3/RFC3/SUPT16H/DUT/PCLAF/ORC6/BRCA1/ALYREF/CENPX/PCNA/DTD1/TOP1/RTF2/CDC34/WDR18/NFIC	41
BP	GO:0008380	RNA splicing	54/562	481/18862	3.93231230226256e-17	4.90555959707254e-15	4.02027191955001e-15	KDM1A/HNRNPR/KHDRBS1/SFPQ/YBX1/ZNF326/RBM8A/DHX9/SNRPG/PRPF40A/HNRNPA3/NCL/LSM3/U2SURP/HNRNPD/LSM2/SNRPC/SRSF3/CDC5L/SYNCRIP/HNRNPA2B1/LSM5/BUD31/POLR2J/LSM8/PUF60/PSIP1/HSPA8/SRSF9/PNN/RTRAF/RBM25/SNW1/SNRPA1/SNRNP25/SRRM2/C1QBP/SRSF2/ALYREF/SNRPD1/TXNL4A/SNRPB/RALY/POLR2E/LSM7/HNRNPM/DDX39A/LSM4/SNRPD3/RBM3/POLR2L/HNRNPU/HNRNPA1/RPS26	54
BP	GO:0070125	mitochondrial translational elongation	24/562	88/18862	5.8749314493474e-17	6.92626957373921e-15	5.67631205441975e-15	AURKAIP1/MRPL20/MRPS15/MRPL3/MRPS18C/MRPL14/MRPL15/MRPL17/MRPL11/MRPL51/MRPL57/MRPL52/MRPL28/MRPS34/TUFM/MRPS23/MRPS7/MRPL12/MRPS26/MRPL4/GADD45GIP1/MRPL34/MRPS12/MRPL40	24
BP	GO:0010948	negative regulation of cell cycle process	46/562	359/18862	5.98419865936946e-17	6.92626957373921e-15	5.67631205441975e-15	AURKAIP1/MAD2L2/RPA2/PSMB2/CLSPN/CDKN2C/GADD45A/PSMA5/PSMD4/TPR/CENPF/PSMD14/PSMD1/PSMD2/MAD2L1/PTTG1/HSP90AB1/FBXO5/PSMB1/CBX3/CDK6/PSMC2/EZH2/PRKDC/RAD21/PSMB7/PSMD13/PSMC3/CHEK1/CDK4/PSMB5/PSME2/PSMA3/PSMC1/PSMA4/PSMB6/SUZ12/PSMD11/PSMB3/BRCA1/PSMC5/PCNA/PSMA7/PSMD8/PSMC4/PRMT1	46
BP	GO:0002218	activation of innate immune response	30/562	148/18862	6.07263113930041e-17	6.92626957373921e-15	5.67631205441975e-15	SFPQ/PSMB2/PSMA5/PSMD4/PSMD14/XRCC5/PSMD1/PSMD2/PSMB1/PSMC2/PRKDC/PSMB7/PSMD13/HRAS/PSMC3/HMGB1/PSMB5/PSME2/PSMA3/PSMC1/HSP90AA1/PSMA4/PSMB6/PSMD11/PSMB3/PSMC5/PSMA7/PSMD8/PSMC4/XRCC6	30
BP	GO:0042590	antigen processing and presentation of exogenous peptide antigen via MHC class I	23/562	80/18862	7.23341294278057e-17	8.02105124099446e-15	6.57352263922866e-15	PSMB2/PSMA5/PSMD4/PSMD14/PSMD1/PSMD2/PSMB1/PSMC2/PSMB7/PSMD13/PSMC3/PSMB5/PSME2/PSMA3/PSMC1/PSMA4/PSMB6/PSMD11/PSMB3/PSMC5/PSMA7/PSMD8/PSMC4	23
BP	GO:0006415	translational termination	25/562	105/18862	4.44666776580488e-16	4.79759397867381e-14	3.93179044555379e-14	AURKAIP1/MRPL20/MRPS15/MRPL3/MRPS18C/MRPL14/MRPL15/MRPL17/MRPL11/MRPL51/MRPL57/MRPL52/MRPL28/MRPS34/GSPT1/EIF5A/MRPS23/MRPS7/MRPL12/MRPS26/MRPL4/GADD45GIP1/MRPL34/MRPS12/MRPL40	25
BP	GO:0000723	telomere maintenance	30/562	161/18862	6.94835408856705e-16	7.11226397988709e-14	5.82874075769673e-14	RPA2/CCT3/PARP1/CCT4/CCT7/TPRKB/RIF1/XRCC5/RFC4/HNRNPD/CCT5/NHP2/HSP90AB1/RPA3/HNRNPA2B1/CCT6A/RFC2/PRKDC/SMC5/FEN1/RFC3/APEX1/HSP90AA1/PCNA/ERCC1/XRCC6/CCT8/PTGES3/HNRNPU/HNRNPA1	30
BP	GO:0002244	hematopoietic progenitor cell differentiation	30/562	161/18862	6.94835408856705e-16	7.11226397988709e-14	5.82874075769673e-14	PSMB2/PSMA5/PSMD4/PSMD14/XRCC5/PSMD1/HYAL2/PSMD2/OCIAD2/PSMB1/PSMC2/PRKDC/PSMB7/PSMD13/LMO2/PSMC3/PSMB5/PSME2/PSMA3/PSMC1/PSMA4/PSMB6/PSMD11/PSMB3/TOP2A/PSMC5/PSMA7/TCF3/PSMD8/PSMC4	30
BP	GO:0060071	Wnt signaling pathway, planar cell polarity pathway	25/562	108/18862	9.08955179227513e-16	9.07137268869058e-14	7.43429657115556e-14	PSMB2/PSMA5/PSMD4/PSMD14/PSMD1/PSMD2/PSMB1/PSMC2/PSMB7/PSMD13/PSMC3/PSMB5/PSME2/PSMA3/PSMC1/PSMA4/PSMB6/PFN1/PSMD11/PSMB3/PSMC5/PSMA7/PSMD8/PSMC4/AP2S1	25
BP	GO:0070126	mitochondrial translational termination	23/562	89/18862	9.67214143571737e-16	9.41736307594725e-14	7.71784738952749e-14	AURKAIP1/MRPL20/MRPS15/MRPL3/MRPS18C/MRPL14/MRPL15/MRPL17/MRPL11/MRPL51/MRPL57/MRPL52/MRPL28/MRPS34/MRPS23/MRPS7/MRPL12/MRPS26/MRPL4/GADD45GIP1/MRPL34/MRPS12/MRPL40	23
BP	GO:0043618	regulation of transcription from RNA polymerase II promoter in response to stress	25/562	109/18862	1.14713210543453e-15	1.09032175354635e-13	8.93555534759531e-14	PSMB2/PSMA5/PSMD4/PSMD14/PSMD1/PSMD2/PSMB1/PSMC2/PSMB7/PSMD13/PSMC3/CHEK1/PSMB5/PSME2/PSMA3/PSMC1/PSMA4/PSMB6/PSMD11/PSMB3/PSMC5/PSMA7/PSMD8/PSMC4/UBB	25
BP	GO:0090175	regulation of establishment of planar polarity	25/562	112/18862	2.26924655819976e-15	2.10670517682173e-13	1.72651610841735e-13	PSMB2/PSMA5/PSMD4/PSMD14/PSMD1/PSMD2/PSMB1/PSMC2/PSMB7/PSMD13/PSMC3/PSMB5/PSME2/PSMA3/PSMC1/PSMA4/PSMB6/PFN1/PSMD11/PSMB3/PSMC5/PSMA7/PSMD8/PSMC4/AP2S1	25
BP	GO:0032543	mitochondrial translation	27/562	134/18862	2.61151877241676e-15	2.36935975897448e-13	1.94177041738548e-13	AURKAIP1/MRPL20/MRPS15/MRPL3/MRPS18C/UQCC2/MRPL14/MALSU1/MRPL15/MRPL17/MRPL11/MRPL51/MRPL57/MRPL52/MRPL28/MRPS34/TUFM/C1QBP/MRPS23/MRPS7/MRPL12/MRPS26/MRPL4/GADD45GIP1/MRPL34/MRPS12/MRPL40	27
BP	GO:0031146	SCF-dependent proteasomal ubiquitin-dependent protein catabolic process	23/562	93/18862	2.7558589280427e-15	2.44475307572144e-13	2.00355778908929e-13	PSMB2/PSMA5/PSMD4/PSMD14/PSMD1/PSMD2/PSMB1/PSMC2/PSMB7/PSMD13/PSMC3/PSMB5/PSME2/PSMA3/PSMC1/PSMA4/PSMB6/PSMD11/PSMB3/PSMC5/PSMA7/PSMD8/PSMC4	23
BP	GO:0070498	interleukin-1-mediated signaling pathway	24/562	103/18862	2.93166690054504e-15	2.54417701455995e-13	2.08503906793912e-13	PSMB2/PSMA5/PSMD4/PSMD14/PSMD1/PSMD2/PSMB1/PSMC2/PSMB7/PSMD13/PSMC3/PSMB5/PSME2/PSMA3/PSMC1/PSMA4/PSMB6/PSMD11/PSMB3/PSMC5/PSMA7/PSMD8/PSMC4/UBB	24
BP	GO:0043620	regulation of DNA-templated transcription in response to stress	25/562	115/18862	4.3875163845545e-15	3.72658838449821e-13	3.05406515637075e-13	PSMB2/PSMA5/PSMD4/PSMD14/PSMD1/PSMD2/PSMB1/PSMC2/PSMB7/PSMD13/PSMC3/CHEK1/PSMB5/PSME2/PSMA3/PSMC1/PSMA4/PSMB6/PSMD11/PSMB3/PSMC5/PSMA7/PSMD8/PSMC4/UBB	25
BP	GO:0032200	telomere organization	30/562	174/18862	6.25545495829019e-15	5.20245337364467e-13	4.263586405782e-13	RPA2/CCT3/PARP1/CCT4/CCT7/TPRKB/RIF1/XRCC5/RFC4/HNRNPD/CCT5/NHP2/HSP90AB1/RPA3/HNRNPA2B1/CCT6A/RFC2/PRKDC/SMC5/FEN1/RFC3/APEX1/HSP90AA1/PCNA/ERCC1/XRCC6/CCT8/PTGES3/HNRNPU/HNRNPA1	30
BP	GO:0002474	antigen processing and presentation of peptide antigen via MHC class I	23/562	99/18862	1.19553049227044e-14	9.73991372478284e-13	7.98218854989586e-13	PSMB2/PSMA5/PSMD4/PSMD14/PSMD1/PSMD2/PSMB1/PSMC2/PSMB7/PSMD13/PSMC3/PSMB5/PSME2/PSMA3/PSMC1/PSMA4/PSMB6/PSMD11/PSMB3/PSMC5/PSMA7/PSMD8/PSMC4	23
BP	GO:0051052	regulation of DNA metabolic process	42/562	353/18862	1.95799661745621e-14	1.56326449937704e-12	1.28114810253767e-12	MAD2L2/KDM1A/RPA2/USP1/CCT3/DHX9/NUCKS1/PARP1/MSH6/CCT4/CCT7/RIF1/XRCC5/RFC4/HNRNPD/CCT5/DEK/HSP90AB1/HNRNPA2B1/CCT6A/RFC2/DNAJC2/PRKDC/CHEK1/RAD51AP1/HMGB1/RFC3/HSP90AA1/PPP4C/BRCA1/KPNA2/ALYREF/SMCHD1/PCNA/WDR18/ERCC1/CCT8/MIS18A/PTGES3/HNRNPU/HNRNPA1/SUB1	42
BP	GO:0006414	translational elongation	26/562	134/18862	2.22955318538648e-14	1.73138917368242e-12	1.41893195649324e-12	AURKAIP1/MRPL20/MRPS15/EEF1B2/MRPL3/MRPS18C/MRPL14/MRPL15/MRPL17/MRPL11/MRPL51/MRPL57/MRPL52/MRPL28/MRPS34/TUFM/EIF5A/MRPS23/MRPS7/MRPL12/MRPS26/MRPL4/GADD45GIP1/MRPL34/MRPS12/MRPL40	26
BP	GO:0001736	establishment of planar polarity	25/562	123/18862	2.29868803119158e-14	1.73138917368242e-12	1.41893195649324e-12	PSMB2/PSMA5/PSMD4/PSMD14/PSMD1/PSMD2/PSMB1/PSMC2/PSMB7/PSMD13/PSMC3/PSMB5/PSME2/PSMA3/PSMC1/PSMA4/PSMB6/PFN1/PSMD11/PSMB3/PSMC5/PSMA7/PSMD8/PSMC4/AP2S1	25
BP	GO:0007164	establishment of tissue polarity	25/562	123/18862	2.29868803119158e-14	1.73138917368242e-12	1.41893195649324e-12	PSMB2/PSMA5/PSMD4/PSMD14/PSMD1/PSMD2/PSMB1/PSMC2/PSMB7/PSMD13/PSMC3/PSMB5/PSME2/PSMA3/PSMC1/PSMA4/PSMB6/PFN1/PSMD11/PSMB3/PSMC5/PSMA7/PSMD8/PSMC4/AP2S1	25
BP	GO:0044106	cellular amine metabolic process	28/562	158/18862	2.46805728114804e-14	1.82453419747092e-12	1.49526745220431e-12	PARK7/SRM/PSMB2/PSMA5/PSMD4/ODC1/PSMD14/PSMD1/PSMD2/PSMB1/PSMC2/MTPN/PSMB7/PSMD13/PSMC3/PSMB5/PSME2/PSMA3/PSMC1/PSMA4/PSMB6/PSMD11/PSMB3/PSMC5/PSMA7/DHPS/PSMD8/PSMC4	28
BP	GO:0022613	ribonucleoprotein complex biogenesis	49/562	473/18862	2.88306692469027e-14	2.09258239333883e-12	1.71494200994016e-12	MRPL20/MRTO4/EIF3I/EBNA1BP2/DHX9/SNRPG/NIFK/METTL5/XRCC5/RUVBL1/NHP2/PAK1IP1/LSM2/RPS10/SNRPC/RRP36/HSP90AB1/MRM2/EIF3B/MALSU1/BUD23/POP7/PRKDC/PUF60/PSIP1/EIF3M/EIF3A/PA2G4/SRSF9/RAN/GTF3A/EXOSC8/HSP90AA1/EIF5/C1QBP/MRPS7/SNRPD1/TXNL4A/SNRPB/NOP56/XRN2/EIF6/WDR18/EIF3G/LSM4/DDX49/EIF3K/SNRPD3/PTGES3	49
BP	GO:0002223	stimulatory C-type lectin receptor signaling pathway	24/562	114/18862	3.33944859393411e-14	2.38054978339018e-12	1.95094102066677e-12	PSMB2/PSMA5/PSMD4/PSMD14/PSMD1/PSMD2/PSMB1/PSMC2/PSMB7/PSMD13/HRAS/PSMC3/PSMB5/PSME2/PSMA3/PSMC1/PSMA4/PSMB6/PSMD11/PSMB3/PSMC5/PSMA7/PSMD8/PSMC4	24
BP	GO:0006310	DNA recombination	38/562	299/18862	4.35316848351959e-14	3.04874536600179e-12	2.49854988860183e-12	MAD2L2/KDM1A/RPA2/SFPQ/NUCKS1/PARP1/MSH6/TPRKB/RIF1/PSMD14/HSPD1/XRCC5/RUVBL1/HMGB2/MCM3/RPA3/MCM7/HMGB3/PRKDC/MCM4/RAD21/SMC5/FEN1/CHEK1/RAD51AP1/HMGB1/APEX1/YY1/PPP4C/TOP2A/BRCA1/KPNA2/ALYREF/CENPX/SMCHD1/TCF3/ERCC1/XRCC6	38
BP	GO:0009308	amine metabolic process	28/562	163/18862	5.58324508141853e-14	3.84281282155565e-12	3.14931501144261e-12	PARK7/SRM/PSMB2/PSMA5/PSMD4/ODC1/PSMD14/PSMD1/PSMD2/PSMB1/PSMC2/MTPN/PSMB7/PSMD13/PSMC3/PSMB5/PSME2/PSMA3/PSMC1/PSMA4/PSMB6/PSMD11/PSMB3/PSMC5/PSMA7/DHPS/PSMD8/PSMC4	28
BP	GO:0002478	antigen processing and presentation of exogenous peptide antigen	29/562	177/18862	7.00714379926192e-14	4.7411047536701e-12	3.88549561607601e-12	PSMB2/PSMA5/PSMD4/PSMD14/PSMD1/PSMD2/KIF2A/PSMB1/AP1S1/PSMC2/DCTN3/CLTA/PSMB7/PSMD13/PSMC3/PSMB5/PSME2/PSMA3/PSMC1/PSMA4/PSMB6/PSMD11/PSMB3/PSMC5/PSMA7/PSMD8/PSMC4/AP2S1/DYNLL1	29
BP	GO:0002220	innate immune response activating cell surface receptor signaling pathway	24/562	118/18862	7.51902006123705e-14	5.00265468074305e-12	4.09984462286399e-12	PSMB2/PSMA5/PSMD4/PSMD14/PSMD1/PSMD2/PSMB1/PSMC2/PSMB7/PSMD13/HRAS/PSMC3/PSMB5/PSME2/PSMA3/PSMC1/PSMA4/PSMB6/PSMD11/PSMB3/PSMC5/PSMA7/PSMD8/PSMC4	24
BP	GO:0071103	DNA conformation change	41/562	352/18862	8.33210881025335e-14	5.45275055254612e-12	4.46871340505046e-12	HP1BP3/NASP/DHX9/TPR/PARP1/XRCC5/RUVBL1/SMC4/RFC4/SMARCA5/HMGB2/CENPK/CENPH/MCM3/HNRNPA2B1/RFC2/MCM7/SSBP1/HMGB3/MCM4/SMC5/ANP32B/SMC2/SET/NAP1L4/BANF1/HELLS/CHD4/HMGB1/RFC3/NUSAP1/CENPV/TOP2A/CENPX/SMCHD1/TOP1/DNMT1/XRCC6/MIS18A/SOX9/UBB	41
BP	GO:0002758	innate immune response-activating signal transduction	24/562	119/18862	9.16031575922254e-14	5.89806137271232e-12	4.83366067566446e-12	PSMB2/PSMA5/PSMD4/PSMD14/PSMD1/PSMD2/PSMB1/PSMC2/PSMB7/PSMD13/HRAS/PSMC3/PSMB5/PSME2/PSMA3/PSMC1/PSMA4/PSMB6/PSMD11/PSMB3/PSMC5/PSMA7/PSMD8/PSMC4	24
BP	GO:0042775	mitochondrial ATP synthesis coupled electron transport	22/562	99/18862	1.21247593947704e-13	7.68286341332115e-12	6.29636628219653e-12	PARK7/NDUFS2/NDUFS6/CYCS/CHCHD2/NDUFB2/NDUFB9/CYC1/NDUFS3/NDUFV1/NDUFS8/NDUFC2/NDUFA12/COX5A/NDUFB10/NDUFAB1/NDUFV2/NDUFS7/UQCRFS1/NDUFA6/NDUFB7/NDUFA4	22
BP	GO:0043624	cellular protein complex disassembly	32/562	221/18862	1.23854809036096e-13	7.6963006796528e-12	6.30737857619473e-12	AURKAIP1/MRPL20/MRPS15/NES/MRPL3/MRPS18C/KIF2A/MRPL14/MTPN/MRPL15/MRPL17/MRPL11/HSPA8/MRPL51/MRPL57/MRPL52/MRPL28/MRPS34/GSPT1/EIF5A/MRPS23/MRPS7/MRPL12/MRPS26/TPX2/MRPL4/GADD45GIP1/MRPL34/MRPS12/MRPL40/CFL1/STMN1	32
BP	GO:0071897	DNA biosynthetic process	30/562	194/18862	1.25315517078515e-13	7.6963006796528e-12	6.30737857619473e-12	MAD2L2/RPA2/CCT3/CENPF/CCT4/CCT7/XRCC5/RFC4/HNRNPD/CCT5/NHP2/HSP90AB1/RPA3/HNRNPA2B1/PPIA/CCT6A/RFC2/DNAJC2/RFC3/HSP90AA1/PCLAF/PHB/TYMS/PCNA/UFD1/CCT8/PTGES3/HNRNPU/HNRNPA1/UBB	30
BP	GO:0042773	ATP synthesis coupled electron transport	22/562	100/18862	1.51186449622374e-13	9.14448949837149e-12	7.49421826836267e-12	PARK7/NDUFS2/NDUFS6/CYCS/CHCHD2/NDUFB2/NDUFB9/CYC1/NDUFS3/NDUFV1/NDUFS8/NDUFC2/NDUFA12/COX5A/NDUFB10/NDUFAB1/NDUFV2/NDUFS7/UQCRFS1/NDUFA6/NDUFB7/NDUFA4	22
BP	GO:0045089	positive regulation of innate immune response	32/562	223/18862	1.59827162328007e-13	9.52283629870755e-12	7.80428626104395e-12	SFPQ/PSMB2/PSMA5/PSMD4/DHX9/PSMD14/XRCC5/PSMD1/PSMD2/HMGB2/PSMB1/PSMC2/PRKDC/PSMB7/PSMD13/HRAS/PSMC3/HMGB1/PSMB5/PSME2/PSMA3/PSMC1/HSP90AA1/PSMA4/PSMB6/PSMD11/PSMB3/PSMC5/PSMA7/PSMD8/PSMC4/XRCC6	32
BP	GO:0046034	ATP metabolic process	38/562	313/18862	1.88475528328321e-13	1.10646221924508e-11	9.06783192019227e-12	PARK7/NDUFS2/TPR/PARP1/OLA1/ATP5MC3/NDUFS6/UQCC2/CYCS/CHCHD2/FIS1/NDUFB2/NDUFB9/CYC1/STOML2/NDUFS3/NDUFV1/NDUFS8/NDUFC2/HSPA8/ATP5F1B/NDUFA12/COX5A/NDUFB10/NDUFAB1/ATP5MC1/ATP5PD/NDUFV2/ATP5F1A/EIF6/ATP5F1D/NDUFS7/UQCRFS1/NDUFA6/NDUFB7/NDUFA4/ATP5MF/ATP5F1E	38
BP	GO:0016579	protein deubiquitination	36/562	283/18862	2.01017549536798e-13	1.16298848949406e-11	9.53108381327793e-12	PARK7/PSMB2/CLSPN/USP1/PSMA5/PSMD4/PSMD14/BARD1/PSMD1/RUVBL1/PSMD2/PSMB1/PSMC2/PSMB7/PSMD13/TAF10/PSMC3/UBXN1/PSMB5/PSME2/NEDD8/PSMA3/PSMC1/YY1/PSMA4/PSMB6/PSMD11/PSMB3/BRCA1/PSMC5/PSMA7/ADRM1/PSMD8/PSMC4/UFD1/UBB	36
BP	GO:0006120	mitochondrial electron transport, NADH to ubiquinone	17/562	55/18862	2.16232856680153e-13	1.23314509123882e-11	1.01060408806303e-11	PARK7/NDUFS2/NDUFS6/NDUFB2/NDUFB9/NDUFS3/NDUFV1/NDUFS8/NDUFC2/NDUFA12/NDUFB10/NDUFAB1/NDUFV2/NDUFS7/NDUFA6/NDUFB7/NDUFA4	17
BP	GO:0019884	antigen processing and presentation of exogenous antigen	29/562	185/18862	2.25897681771886e-13	1.27011766990615e-11	1.04090436611864e-11	PSMB2/PSMA5/PSMD4/PSMD14/PSMD1/PSMD2/KIF2A/PSMB1/AP1S1/PSMC2/DCTN3/CLTA/PSMB7/PSMD13/PSMC3/PSMB5/PSME2/PSMA3/PSMC1/PSMA4/PSMB6/PSMD11/PSMB3/PSMC5/PSMA7/PSMD8/PSMC4/AP2S1/DYNLL1	29
BP	GO:0070646	protein modification by small protein removal	37/562	300/18862	2.42537967346681e-13	1.34473828562215e-11	1.10205848320685e-11	PARK7/PSMB2/CLSPN/USP1/PSMA5/PSMD4/PSMD14/BARD1/PSMD1/RUVBL1/PSMD2/PSMB1/PSMC2/PSMB7/PSMD13/TAF10/PSMC3/UBXN1/PSMB5/PSME2/NEDD8/PSMA3/PSMC1/YY1/PSMA4/PSMB6/COPS3/PSMD11/PSMB3/BRCA1/PSMC5/PSMA7/ADRM1/PSMD8/PSMC4/UFD1/UBB	37
BP	GO:2000027	regulation of animal organ morphogenesis	28/562	176/18862	4.04177762743628e-13	2.21024332722269e-11	1.81136912272126e-11	PSMB2/PSMA5/PSMD4/PSMD14/PSMD1/PSMD2/PSMB1/PDGFA/PSMC2/PSMB7/PSMD13/PSMC3/PHB2/PSMB5/PSME2/PSMA3/PSMC1/PSMA4/PSMB6/PFN1/PSMD11/PSMB3/PSMC5/PSMA7/PSMD8/PSMC4/AP2S1/SOX9	28
BP	GO:0140053	mitochondrial gene expression	27/562	165/18862	5.32153104232607e-13	2.84607020169076e-11	2.33245074012628e-11	AURKAIP1/MRPL20/MRPS15/MRPL3/MRPS18C/UQCC2/MRPL14/MALSU1/MRPL15/MRPL17/MRPL11/MRPL51/MRPL57/MRPL52/MRPL28/MRPS34/TUFM/C1QBP/MRPS23/MRPS7/MRPL12/MRPS26/MRPL4/GADD45GIP1/MRPL34/MRPS12/MRPL40	27
BP	GO:0022904	respiratory electron transport chain	23/562	117/18862	5.34707577972964e-13	2.84607020169076e-11	2.33245074012628e-11	PARK7/NDUFS2/NDUFS6/CYCS/CHCHD2/NDUFB2/NDUFB9/CYC1/NDUFS3/NDUFV1/NDUFS8/NDUFC2/NDUFA12/COX5A/NDUFB10/NDUFAB1/NDUFV2/NDUFS7/UQCRFS1/ETFB/NDUFA6/NDUFB7/NDUFA4	23
BP	GO:0035567	non-canonical Wnt signaling pathway	26/562	153/18862	5.81849399333907e-13	3.05624052913284e-11	2.50469242815759e-11	PSMB2/PSMA5/PSMD4/PSMD14/PSMD1/PSMD2/PSMB1/PSMC2/PSMB7/PSMD13/PSMC3/PSMB5/PSME2/PSMA3/PSMC1/CALM1/PSMA4/PSMB6/PFN1/PSMD11/PSMB3/PSMC5/PSMA7/PSMD8/PSMC4/AP2S1	26
BP	GO:0048002	antigen processing and presentation of peptide antigen	29/562	194/18862	7.81125881190696e-13	4.0496811918354e-11	3.31885063395855e-11	PSMB2/PSMA5/PSMD4/PSMD14/PSMD1/PSMD2/KIF2A/PSMB1/AP1S1/PSMC2/DCTN3/CLTA/PSMB7/PSMD13/PSMC3/PSMB5/PSME2/PSMA3/PSMC1/PSMA4/PSMB6/PSMD11/PSMB3/PSMC5/PSMA7/PSMD8/PSMC4/AP2S1/DYNLL1	29
BP	GO:0071824	protein-DNA complex subunit organization	35/562	281/18862	8.17604344796926e-13	4.18445710824273e-11	3.42930405348023e-11	HP1BP3/RPA2/NASP/ANP32E/CENPF/PARP1/SMARCC1/RUVBL1/SMARCA5/HMGB2/CENPK/CENPH/GMNN/MCM3/RPA3/MCM7/PSMC2/MCM4/ANP32B/SET/NAP1L4/PSMC3/HELLS/SMARCD1/HMGB1/SUPT16H/GTF2A2/CENPV/UBTF/PSMC5/CENPX/PSMC4/MIS18A/SOX9/UBB	35
BP	GO:0001738	morphogenesis of a polarized epithelium	25/562	144/18862	9.90625573214264e-13	5.00579403578651e-11	4.10241743044628e-11	PSMB2/PSMA5/PSMD4/PSMD14/PSMD1/PSMD2/PSMB1/PSMC2/PSMB7/PSMD13/PSMC3/PSMB5/PSME2/PSMA3/PSMC1/PSMA4/PSMB6/PFN1/PSMD11/PSMB3/PSMC5/PSMA7/PSMD8/PSMC4/AP2S1	25
BP	GO:0010565	regulation of cellular ketone metabolic process	28/562	185/18862	1.42862846760732e-12	7.12885605336053e-11	5.84233852279415e-11	PARK7/PSMB2/PSMA5/PSMD4/ODC1/PSMD14/PSMD1/PSMD2/PSMB1/PSMC2/PSMB7/PSMD13/PSMC3/PSMB5/PSME2/PSMA3/PSMC1/PSMA4/PSMB6/PSMD11/PSMB3/BRCA1/PSMC5/EIF6/PSMA7/PSMD8/PSMC4/SOX9	28
BP	GO:0090263	positive regulation of canonical Wnt signaling pathway	25/562	147/18862	1.60100997778418e-12	7.89040966828944e-11	6.46645745413025e-11	PSMB2/PSMA5/PSMD4/PSMD14/PSMD1/RUVBL1/PSMD2/PSMB1/PSMC2/PSMB7/PSMD13/PSMC3/PSMB5/PSME2/PSMA3/PSMC1/PSMA4/PSMB6/PSMD11/PSMB3/PSMC5/PSMA7/PIN1/PSMD8/PSMC4	25
BP	GO:0033044	regulation of chromosome organization	34/562	273/18862	1.75349131734261e-12	8.53650894979475e-11	6.99595765635536e-11	MAD2L2/KDM1A/SFPQ/CCT3/TPR/CENPF/PARP1/CCT4/CCT7/RIF1/XRCC5/HNRNPD/MAD2L1/CCT5/PTTG1/FBXO5/HNRNPA2B1/CCT6A/SSBP1/RAD21/SMC5/PHF19/FEN1/SNW1/CENPV/TOP2A/BRCA1/UBE2C/DNMT1/ERCC1/CCT8/ANAPC11/HNRNPU/HNRNPA1	34
BP	GO:0002833	positive regulation of response to biotic stimulus	33/562	258/18862	1.7787916445579e-12	8.55534487358452e-11	7.01139433263914e-11	SFPQ/PSMB2/PSMA5/PSMD4/DHX9/PSMD14/HSPD1/XRCC5/PSMD1/PSMD2/HMGB2/PSMB1/PSMC2/PRKDC/PSMB7/PSMD13/HRAS/PSMC3/HMGB1/PSMB5/PSME2/PSMA3/PSMC1/HSP90AA1/PSMA4/PSMB6/PSMD11/PSMB3/PSMC5/PSMA7/PSMD8/PSMC4/XRCC6	33
BP	GO:0032984	protein-containing complex disassembly	37/562	328/18862	3.72023757738178e-12	1.7679986201081e-10	1.44893463540132e-10	AURKAIP1/MRPL20/MRPS15/NES/SMARCC1/MRPL3/MRPS18C/KIF2A/MRPL14/MTPN/MRPL15/SET/MRPL17/MRPL11/PPP1CA/HSPA8/MRPL51/SMARCD1/MRPL57/SUPT16H/MRPL52/MRPL28/MRPS34/GSPT1/EIF5A/MRPS23/MRPS7/MRPL12/MRPS26/TPX2/MRPL4/GADD45GIP1/MRPL34/MRPS12/MRPL40/CFL1/STMN1	37
BP	GO:0071347	cellular response to interleukin-1	27/562	180/18862	4.47804369500902e-12	2.05969109826023e-10	1.68798648175108e-10	PSMB2/PSMA5/PSMD4/PSMD14/PSMD1/HYAL2/PSMD2/PSMB1/PSMC2/PSMB7/PSMD13/PSMC3/PSMB5/PSME2/PSMA3/PSMC1/YY1/PSMA4/PSMB6/PSMD11/PSMB3/PSMC5/PSMA7/PSMD8/PSMC4/SOX9/UBB	27
BP	GO:0010257	NADH dehydrogenase complex assembly	17/562	65/18862	4.48880575021644e-12	2.05969109826023e-10	1.68798648175108e-10	NDUFS2/NDUFS6/COA1/NDUFB2/NDUFB9/NDUFS3/NDUFV1/NDUFS8/NDUFC2/NDUFA12/NDUFB10/NDUFAB1/NDUFAF8/NDUFV2/NDUFS7/NDUFA6/NDUFB7	17
BP	GO:0032981	mitochondrial respiratory chain complex I assembly	17/562	65/18862	4.48880575021644e-12	2.05969109826023e-10	1.68798648175108e-10	NDUFS2/NDUFS6/COA1/NDUFB2/NDUFB9/NDUFS3/NDUFV1/NDUFS8/NDUFC2/NDUFA12/NDUFB10/NDUFAB1/NDUFAF8/NDUFV2/NDUFS7/NDUFA6/NDUFB7	17
BP	GO:0022618	ribonucleoprotein complex assembly	30/562	224/18862	5.66757753508602e-12	2.57101926364357e-10	2.10703719845064e-10	MRPL20/MRTO4/EIF3I/DHX9/SNRPG/XRCC5/RUVBL1/LSM2/RPS10/SNRPC/HSP90AB1/EIF3B/PRKDC/PUF60/PSIP1/EIF3M/EIF3A/SRSF9/HSP90AA1/EIF5/MRPS7/SNRPD1/TXNL4A/SNRPB/EIF6/EIF3G/LSM4/EIF3K/SNRPD3/PTGES3	30
BP	GO:0065004	protein-DNA complex assembly	31/562	241/18862	7.30542669751937e-12	3.27677116589857e-10	2.68542473990422e-10	HP1BP3/RPA2/NASP/CENPF/PARP1/RUVBL1/SMARCA5/HMGB2/CENPK/CENPH/GMNN/MCM3/RPA3/MCM7/PSMC2/MCM4/ANP32B/SET/NAP1L4/PSMC3/HELLS/HMGB1/GTF2A2/CENPV/UBTF/PSMC5/CENPX/PSMC4/MIS18A/SOX9/UBB	31
BP	GO:0038061	NIK/NF-kappaB signaling	27/562	185/18862	8.65673742451666e-12	3.83974397763006e-10	3.146799990105e-10	PSMB2/PSMA5/PSMD4/PSMD14/PSMD1/PSMD2/PSMB1/PSMC2/PSMB7/PSMD13/PSMC3/PHB2/HMGB1/PSMB5/PSME2/PSMA3/PSMC1/PSMA4/PPP4C/PSMB6/PSMD11/PSMB3/PHB/PSMC5/PSMA7/PSMD8/PSMC4	27
BP	GO:0033209	tumor necrosis factor-mediated signaling pathway	26/562	174/18862	1.22467039635373e-11	5.37240024422427e-10	4.40286361118264e-10	PSMB2/PSMA5/PSMD4/PSMD14/PSMD1/PSMD2/PSMB1/TAX1BP1/PSMC2/PSMB7/PSMD13/PSMC3/GSTP1/PSMB5/PSME2/PSMA3/PSMC1/PSMA4/PSMB6/TXNDC17/PSMD11/PSMB3/PSMC5/PSMA7/PSMD8/PSMC4	26
BP	GO:0071826	ribonucleoprotein complex subunit organization	30/562	231/18862	1.25252442736366e-11	5.43486686308234e-10	4.45405711698658e-10	MRPL20/MRTO4/EIF3I/DHX9/SNRPG/XRCC5/RUVBL1/LSM2/RPS10/SNRPC/HSP90AB1/EIF3B/PRKDC/PUF60/PSIP1/EIF3M/EIF3A/SRSF9/HSP90AA1/EIF5/MRPS7/SNRPD1/TXNL4A/SNRPB/EIF6/EIF3G/LSM4/EIF3K/SNRPD3/PTGES3	30
BP	GO:0033108	mitochondrial respiratory chain complex assembly	20/562	101/18862	1.53930648677368e-11	6.60743171526939e-10	5.41501365126497e-10	NDUFS2/NDUFS6/UQCC2/COA1/NDUFB2/NDUFB9/NDUFS3/NDUFV1/NDUFS8/COA4/NDUFC2/NDUFA12/NDUFB10/NDUFAB1/NDUFAF8/NDUFV2/NDUFS7/UQCRFS1/NDUFA6/NDUFB7	20
BP	GO:0071456	cellular response to hypoxia	28/562	206/18862	2.03579112037349e-11	8.64561505588401e-10	7.08537379856753e-10	HP1BP3/PSMB2/PSMA5/PSMD4/PSMD14/PSMD1/PSMD2/PSMB1/CHCHD2/PSMC2/PSMB7/PSMD13/PSMC3/PHB2/PSMB5/PSME2/PSMA3/PSMC1/PSMA4/STUB1/PSMB6/PSMD11/PSMB3/PSMC5/PSMA7/PSMD8/PSMC4/UBB	28
BP	GO:0048863	stem cell differentiation	31/562	251/18862	2.12167664190114e-11	8.91550858365195e-10	7.30656066817589e-10	PSMB2/PSMA5/PSMD4/PSMD14/METTL5/XRCC5/PSMD1/PSMD2/OCIAD2/PSMB1/PSMC2/PRKDC/PSMB7/PSMD13/LMO2/PSMC3/PSMB5/PSME2/PSMA3/PSMC1/PSMA4/PSMB6/PSMD11/PSMB3/PSMC5/PSMA7/TCF3/PSMD8/PSMC4/SOX9/HNRNPU	31
BP	GO:0090090	negative regulation of canonical Wnt signaling pathway	26/562	179/18862	2.35853140663472e-11	9.80755976592272e-10	8.03762676734728e-10	MAD2L2/PSMB2/PSMA5/PSMD4/PSMD14/PSMD1/PSMD2/PSMB1/PSMC2/PSMB7/PSMD13/MDK/PSMC3/PSMB5/PSME2/PSMA3/PSMC1/PSMA4/PSMB6/PSMD11/PSMB3/PSMC5/PSMA7/PSMD8/PSMC4/SOX9	26
BP	GO:0038093	Fc receptor signaling pathway	30/562	239/18862	2.98298234315148e-11	1.22763561998564e-09	1.0060888901264e-09	PSMB2/PSMA5/PSMD4/ARPC5/PSMD14/ARPC2/PSMD1/PSMD2/HSP90AB1/PSMB1/ARPC1A/PSMC2/WASL/PSMB7/PSMD13/PSMC3/PSMB5/PSME2/PSMA3/PSMC1/CALM1/HSP90AA1/PSMA4/PSMB6/PSMD11/PSMB3/PSMC5/PSMA7/PSMD8/PSMC4	30
BP	GO:0043161	proteasome-mediated ubiquitin-dependent protein catabolic process	41/562	425/18862	3.84850559359533e-11	1.56767697241148e-09	1.28476427335062e-09	PARK7/PSMB2/PSMA5/PSMD4/PSMD14/PSMD1/SMARCC1/PSMD2/MAD2L1/PTTG1/HSP90AB1/FBXO5/PSMB1/PSMC2/PBK/PSMB7/PSMD13/PSMC3/UBXN1/PSMB5/PSME2/PSMA3/PSMC1/BAG5/PSMA4/STUB1/PSMB6/PSMD11/PSMB3/CCDC47/PSMC5/UBE2C/PSMA7/CDC34/PSMD8/PSMC4/UBE2S/UFD1/ANAPC11/UBB/SUMO2	41
BP	GO:0051054	positive regulation of DNA metabolic process	27/562	198/18862	4.32853719293284e-11	1.74540610850383e-09	1.43041930841417e-09	MAD2L2/CCT3/DHX9/PARP1/CCT4/CCT7/RIF1/XRCC5/RFC4/HNRNPD/CCT5/HSP90AB1/HNRNPA2B1/CCT6A/RFC2/PRKDC/RAD51AP1/HMGB1/RFC3/HSP90AA1/BRCA1/SMCHD1/PCNA/ERCC1/CCT8/PTGES3/HNRNPA1	27
BP	GO:0036294	cellular response to decreased oxygen levels	28/562	214/18862	5.10603658550603e-11	2.03832980493401e-09	1.67048017976345e-09	HP1BP3/PSMB2/PSMA5/PSMD4/PSMD14/PSMD1/PSMD2/PSMB1/CHCHD2/PSMC2/PSMB7/PSMD13/PSMC3/PHB2/PSMB5/PSME2/PSMA3/PSMC1/PSMA4/STUB1/PSMB6/PSMD11/PSMB3/PSMC5/PSMA7/PSMD8/PSMC4/UBB	28
BP	GO:0031349	positive regulation of defense response	37/562	361/18862	6.30894194154522e-11	2.49359368620282e-09	2.04358432040881e-09	PARK7/SFPQ/PSMB2/PSMA5/PSMD4/DHX9/PSMD14/XRCC5/PSMD1/HYAL2/PSMD2/HMGB2/PSMB1/PSMC2/PRKDC/PSMB7/PSMD13/HRAS/CD81/MDK/PSMC3/HMGB1/PSMB5/PSME2/PSMA3/PSMC1/HSP90AA1/PSMA4/PSMB6/PSMD11/PSMB3/PSMC5/PSMA7/PSMD8/PSMC4/DDT/XRCC6	37
BP	GO:0045333	cellular respiration	26/562	187/18862	6.41162711646941e-11	2.50933484793587e-09	2.05648473457037e-09	PARK7/NDUFS2/NDUFS6/PRELID1/CYCS/CHCHD2/MDH2/NDUFB2/NDUFB9/CYC1/NDUFS3/NDUFV1/NDUFS8/NDUFC2/NDUFA12/COX5A/NDUFB10/NDUFAB1/NDUFV2/ATP5F1D/NDUFS7/UQCRFS1/ETFB/NDUFA6/NDUFB7/NDUFA4	26
BP	GO:0050852	T cell receptor signaling pathway	27/562	204/18862	8.68521199759274e-11	3.32256049363185e-09	2.72295064186472e-09	KHDRBS1/PSMB2/PSMA5/PSMD4/PSMD14/PSMD1/PSMD2/PSMB1/PSMC2/STOML2/PSMB7/PSMD13/HRAS/CD81/PSMC3/PSMB5/PSME2/PSMA3/PSMC1/PSMA4/PSMB6/PSMD11/PSMB3/PSMC5/PSMA7/PSMD8/PSMC4	27
BP	GO:0006403	RNA localization	29/562	234/18862	8.73919969517395e-11	3.32256049363185e-09	2.72295064186472e-09	KHDRBS1/SFPQ/YBX1/RBM8A/CCT3/DHX9/TPR/CCT4/CCT7/SSB/RUVBL1/CCT5/NHP2/SRSF3/IGF2BP3/HNRNPA2B1/CCT6A/SRSF9/RAN/RTRAF/YY1/EIF5A/SRSF2/ALYREF/EIF6/DDX39A/CCT8/HNRNPU/HNRNPA1	29
BP	GO:0019882	antigen processing and presentation	29/562	234/18862	8.73919969517395e-11	3.32256049363185e-09	2.72295064186472e-09	PSMB2/PSMA5/PSMD4/PSMD14/PSMD1/PSMD2/KIF2A/PSMB1/AP1S1/PSMC2/DCTN3/CLTA/PSMB7/PSMD13/PSMC3/PSMB5/PSME2/PSMA3/PSMC1/PSMA4/PSMB6/PSMD11/PSMB3/PSMC5/PSMA7/PSMD8/PSMC4/AP2S1/DYNLL1	29
BP	GO:0070555	response to interleukin-1	27/562	206/18862	1.08885990485573e-10	4.10068749073969e-09	3.36065202015056e-09	PSMB2/PSMA5/PSMD4/PSMD14/PSMD1/HYAL2/PSMD2/PSMB1/PSMC2/PSMB7/PSMD13/PSMC3/PSMB5/PSME2/PSMA3/PSMC1/YY1/PSMA4/PSMB6/PSMD11/PSMB3/PSMC5/PSMA7/PSMD8/PSMC4/SOX9/UBB	27
BP	GO:0022900	electron transport chain	25/562	178/18862	1.20143988275854e-10	4.48238131960008e-09	3.67346301585198e-09	PARK7/NDUFS2/ADH5/NDUFS6/CYCS/CHCHD2/NDUFB2/NDUFB9/CYC1/GLDC/NDUFS3/NDUFV1/NDUFS8/NDUFC2/NDUFA12/COX5A/NDUFB10/NDUFAB1/NDUFV2/NDUFS7/UQCRFS1/ETFB/NDUFA6/NDUFB7/NDUFA4	25
BP	GO:0030177	positive regulation of Wnt signaling pathway	25/562	179/18862	1.3581909772545e-10	5.02027627888885e-09	4.11428611823293e-09	PSMB2/PSMA5/PSMD4/PSMD14/PSMD1/RUVBL1/PSMD2/PSMB1/PSMC2/PSMB7/PSMD13/PSMC3/PSMB5/PSME2/PSMA3/PSMC1/PSMA4/PSMB6/PSMD11/PSMB3/PSMC5/PSMA7/PIN1/PSMD8/PSMC4	25
BP	GO:0000209	protein polyubiquitination	35/562	337/18862	1.46097755302872e-10	5.35066274467033e-09	4.38504899547394e-09	PSMB2/PSMA5/PSMD4/UBE2T/PSMD14/BARD1/PSMD1/PSMD2/UBE2D2/PSMB1/PPIA/PSMC2/PSMB7/PSMD13/PSMC3/PSMB5/PSME2/PSMA3/PSMC1/PSMA4/STUB1/PSMB6/PSMD11/PSMB3/BRCA1/PSMC5/UBE2C/PSMA7/CDC34/PSMD8/PSMC4/UBE2S/UBE2L3/ANAPC11/UBB	35
BP	GO:0010498	proteasomal protein catabolic process	43/562	483/18862	1.67437843981382e-10	6.07647157430616e-09	4.97987386692953e-09	PARK7/PSMB2/PSMA5/PSMD4/PSMD14/PSMD1/SMARCC1/PSMD2/MAD2L1/PTTG1/HSP90AB1/FBXO5/PSMB1/PSMC2/PBK/PSMB7/PSMD13/PSMC3/UBXN1/PSMB5/PSME2/PSMA3/PSMC1/BAG5/PSMA4/STUB1/PSMB6/PSMD11/PSMB3/CCDC47/PSMC5/HM13/UBE2C/PSMA7/CDC34/PSMD8/PSMC4/UBE2S/UFD1/SDF2L1/ANAPC11/UBB/SUMO2	43
BP	GO:0038095	Fc-epsilon receptor signaling pathway	24/562	169/18862	2.24311239869198e-10	8.0671213473679e-09	6.61127864877635e-09	PSMB2/PSMA5/PSMD4/PSMD14/PSMD1/PSMD2/PSMB1/PSMC2/PSMB7/PSMD13/PSMC3/PSMB5/PSME2/PSMA3/PSMC1/CALM1/PSMA4/PSMB6/PSMD11/PSMB3/PSMC5/PSMA7/PSMD8/PSMC4	24
BP	GO:0010499	proteasomal ubiquitin-independent protein catabolic process	10/562	22/18862	2.38646399610651e-10	8.50603952897962e-09	6.97098693599532e-09	PSMB2/PSMA5/PSMB1/PSMB7/PSMB5/PSMA3/PSMA4/PSMB6/PSMB3/PSMA7	10
BP	GO:0006261	DNA-dependent DNA replication	23/562	157/18862	2.83677841466096e-10	1.00216101162182e-08	8.21304826526898e-09	RPA2/NUCKS1/RFC4/GMNN/MCM3/FBXO5/RPA3/RFC2/DBF4/MCM7/SSBP1/MCM4/STOML2/FAM111A/FEN1/RFC3/ORC6/ALYREF/CENPX/PCNA/RTF2/CDC34/WDR18	23
BP	GO:0007006	mitochondrial membrane organization	22/562	144/18862	3.03809462021256e-10	1.06386611613057e-08	8.71874245579007e-09	ATP5MC3/HSPA4/CHCHD3/SLC25A5/TIMM10/TIMM8B/ATP5F1B/CALM1/HSP90AA1/ATP5MC1/ATP5PD/ATP5F1A/ROMO1/YWHAB/ATP5F1D/TIMM13/PDCD5/CALM3/TOMM22/YWHAQ/ATP5MF/ATP5F1E	22
BP	GO:0071453	cellular response to oxygen levels	28/562	231/18862	3.11803465164254e-10	1.08236472429192e-08	8.87034480302519e-09	HP1BP3/PSMB2/PSMA5/PSMD4/PSMD14/PSMD1/PSMD2/PSMB1/CHCHD2/PSMC2/PSMB7/PSMD13/PSMC3/PHB2/PSMB5/PSME2/PSMA3/PSMC1/PSMA4/STUB1/PSMB6/PSMD11/PSMB3/PSMC5/PSMA7/PSMD8/PSMC4/UBB	28
BP	GO:2000278	regulation of DNA biosynthetic process	19/562	107/18862	3.58740452941397e-10	1.23456197253626e-08	1.01176527018318e-08	CCT3/CCT4/CCT7/XRCC5/RFC4/HNRNPD/CCT5/HSP90AB1/HNRNPA2B1/CCT6A/RFC2/DNAJC2/RFC3/HSP90AA1/PCNA/CCT8/PTGES3/HNRNPU/HNRNPA1	19
BP	GO:0045088	regulation of innate immune response	33/562	315/18862	3.95458976244574e-10	1.34929250698149e-08	1.10579082156378e-08	SFPQ/PSMB2/PSMA5/PSMD4/DHX9/PSMD14/XRCC5/PSMD1/PSMD2/HMGB2/HSP90AB1/PSMB1/PSMC2/PRKDC/PSMB7/PSMD13/HRAS/PSMC3/HMGB1/PSMB5/PSME2/PSMA3/PSMC1/HSP90AA1/PSMA4/PSMB6/PSMD11/PSMB3/PSMC5/PSMA7/PSMD8/PSMC4/XRCC6	33
BP	GO:0009141	nucleoside triphosphate metabolic process	19/562	109/18862	4.98828083420447e-10	1.68756077035121e-08	1.3830130983682e-08	PARP1/ATP5MC3/DTYMK/NUDT1/STOML2/ATP5F1B/RAN/DUT/NME4/DCTPP1/ATP5MC1/NME1/ATP5PD/TYMS/ATP5F1A/ITPA/ATP5F1D/ATP5MF/ATP5F1E	19
BP	GO:0006302	double-strand break repair	30/562	268/18862	5.12037348622908e-10	1.71769167706105e-08	1.40770639497567e-08	MAD2L2/KDM1A/RPA2/SFPQ/NUCKS1/PARP1/RIF1/PSMD14/BARD1/XRCC5/HMGB2/DEK/MCM3/RPA3/MCM7/PRKDC/MCM4/RAD21/SMC5/PAXX/FEN1/CHEK1/RAD51AP1/HMGB1/YY1/PPP4C/BRCA1/SMCHD1/ERCC1/XRCC6	30
BP	GO:2000573	positive regulation of DNA biosynthetic process	15/562	65/18862	5.64291484176485e-10	1.87720967069377e-08	1.53843678317589e-08	CCT3/CCT4/CCT7/XRCC5/RFC4/CCT5/HSP90AB1/CCT6A/RFC2/RFC3/HSP90AA1/PCNA/CCT8/PTGES3/HNRNPA1	15
BP	GO:0007059	chromosome segregation	34/562	337/18862	5.81474467329479e-10	1.91838518477626e-08	1.57218150888214e-08	MAD2L2/NUDC/SFPQ/TPR/CENPF/SGO2/SMC4/MAD2L1/CENPK/CENPH/PTTG1/FBXO5/SMC1A/SLC25A5/RAD21/SMC5/SMC2/NTMT1/FEN1/BANF1/SMC3/PHB2/RAN/NUSAP1/TOP2A/BRCA1/KPNB1/BIRC5/CENPX/TOP1/UBE2C/MIS18A/ANAPC11/HNRNPU	34
BP	GO:2001252	positive regulation of chromosome organization	23/562	164/18862	6.87226694607549e-10	2.248695872847e-08	1.84288228372758e-08	KDM1A/SFPQ/CCT3/TPR/CCT4/CCT7/RIF1/XRCC5/HNRNPD/CCT5/HNRNPA2B1/CCT6A/SSBP1/RAD21/SMC5/PHF19/FEN1/SNW1/BRCA1/DNMT1/ERCC1/CCT8/HNRNPA1	23
BP	GO:0000724	double-strand break repair via homologous recombination	21/562	138/18862	8.30789509307194e-10	2.69635099280839e-08	2.20975078727151e-08	MAD2L2/KDM1A/RPA2/SFPQ/NUCKS1/PARP1/RIF1/PSMD14/MCM3/RPA3/MCM7/MCM4/RAD21/SMC5/FEN1/CHEK1/RAD51AP1/YY1/PPP4C/BRCA1/SMCHD1	21
BP	GO:0030178	negative regulation of Wnt signaling pathway	26/562	212/18862	1.04559249722941e-09	3.36613326527403e-08	2.75866000117911e-08	MAD2L2/PSMB2/PSMA5/PSMD4/PSMD14/PSMD1/PSMD2/PSMB1/PSMC2/PSMB7/PSMD13/MDK/PSMC3/PSMB5/PSME2/PSMA3/PSMC1/PSMA4/PSMB6/PSMD11/PSMB3/PSMC5/PSMA7/PSMD8/PSMC4/SOX9	26
BP	GO:0000725	recombinational repair	21/562	140/18862	1.08921806143909e-09	3.47852680101189e-08	2.85077030311807e-08	MAD2L2/KDM1A/RPA2/SFPQ/NUCKS1/PARP1/RIF1/PSMD14/MCM3/RPA3/MCM7/MCM4/RAD21/SMC5/FEN1/CHEK1/RAD51AP1/YY1/PPP4C/BRCA1/SMCHD1	21
BP	GO:0032392	DNA geometric change	19/562	114/18862	1.10051200470051e-09	3.48670152600351e-08	2.85746976659079e-08	DHX9/PARP1/XRCC5/RUVBL1/RFC4/HMGB2/MCM3/HNRNPA2B1/RFC2/MCM7/SSBP1/HMGB3/MCM4/CHD4/HMGB1/RFC3/TOP2A/XRCC6/UBB	19
BP	GO:0015980	energy derivation by oxidation of organic compounds	30/562	278/18862	1.23921075674661e-09	3.89521995349013e-08	3.19226442765724e-08	PARK7/NDUFS2/NDUFS6/PRELID1/CYCS/CHCHD2/MDH2/NDUFB2/NDUFB9/CYC1/NDUFS3/PPP1CA/NDUFV1/NDUFS8/NDUFC2/NDUFA12/HMGB1/CALM1/COX5A/NDUFB10/NDUFAB1/NDUFV2/GNAS/ATP5F1D/NDUFS7/UQCRFS1/ETFB/NDUFA6/NDUFB7/NDUFA4	30
BP	GO:0000819	sister chromatid segregation	25/562	199/18862	1.32341790440188e-09	4.12740958935337e-08	3.38255168329033e-08	MAD2L2/NUDC/SFPQ/TPR/CENPF/SGO2/SMC4/MAD2L1/CENPK/PTTG1/FBXO5/SMC1A/RAD21/SMC5/SMC2/FEN1/SMC3/PHB2/RAN/NUSAP1/TOP2A/KPNB1/UBE2C/ANAPC11/HNRNPU	25
BP	GO:0042180	cellular ketone metabolic process	28/562	254/18862	2.75392973658847e-09	8.52223837865208e-08	6.98426244089512e-08	PARK7/PSMB2/PSMA5/PSMD4/ODC1/PSMD14/PSMD1/PSMD2/PSMB1/PSMC2/PSMB7/PSMD13/PSMC3/PSMB5/PSME2/PSMA3/PSMC1/PSMA4/PSMB6/PSMD11/PSMB3/BRCA1/PSMC5/EIF6/PSMA7/PSMD8/PSMC4/SOX9	28
BP	GO:1904874	positive regulation of telomerase RNA localization to Cajal body	8/562	15/18862	3.16417390786883e-09	9.71644787708644e-08	7.96295749445856e-08	CCT3/CCT4/CCT7/RUVBL1/CCT5/NHP2/CCT6A/CCT8	8
BP	GO:0002831	regulation of response to biotic stimulus	37/562	420/18862	4.37145064338686e-09	1.3321245014046e-07	1.09172106063852e-07	SFPQ/PSMB2/PSMA5/PSMD4/DHX9/PSMD14/HSPD1/XRCC5/PSMD1/PSMD2/HMGB2/HSP90AB1/PSMB1/PSMC2/PRKDC/PSMB7/PSMD13/HRAS/PSMC3/HMGB1/PSMB5/PSME2/PSMA3/PSMC1/HSP90AA1/PSMA4/PSMB6/C1QBP/PSMD11/PSMB3/PSMC5/PSMA7/PRDX2/PSMD8/PSMC4/UFD1/XRCC6	37
BP	GO:0044786	cell cycle DNA replication	14/562	64/18862	4.49809943400899e-09	1.36033431367908e-07	1.11483995541467e-07	RPA2/RFC4/GMNN/MCM3/FBXO5/RPA3/RFC2/DBF4/MCM7/MCM4/FEN1/RFC3/PCNA/RTF2	14
BP	GO:0006520	cellular amino acid metabolic process	32/562	331/18862	5.38008328488878e-09	1.61483402054707e-07	1.32341106841585e-07	PARK7/PSMB2/PSMA5/PSMD4/ODC1/PSMD14/PSMD1/GMPS/PSMD2/DHFR/PSMB1/PSMC2/GLDC/PSMB7/PSMD13/PSMC3/ASRGL1/PPA1/PSMB5/PSME2/PSMA3/PSMC1/PSMA4/PSMB6/PSMD11/PSMB3/PSMC5/AHCY/PSMA7/PEPD/PSMD8/PSMC4	32
BP	GO:0140014	mitotic nuclear division	30/562	296/18862	5.46380201908984e-09	1.62772370598557e-07	1.33397460136145e-07	AURKAIP1/MAD2L2/NUDC/TPR/CENPF/SGO2/SMC4/MAD2L1/KIF2A/CENPK/PTTG1/FBXO5/SMC1A/RAD21/SMC5/SMC2/BANF1/CHEK1/SMC3/PHB2/RAN/NUSAP1/KPNB1/TPX2/UBE2C/PIN1/UBE2S/RANBP1/ANAPC11/HNRNPU	30
BP	GO:0042776	mitochondrial ATP synthesis coupled proton transport	9/562	22/18862	6.11073108397223e-09	1.80696581386794e-07	1.4808695679521e-07	ATP5MC3/STOML2/ATP5F1B/ATP5MC1/ATP5PD/ATP5F1A/ATP5F1D/ATP5MF/ATP5F1E	9
BP	GO:0007007	inner mitochondrial membrane organization	13/562	56/18862	7.42176749596982e-09	2.17850704734644e-07	1.78536016853516e-07	ATP5MC3/CHCHD3/TIMM10/TIMM8B/ATP5F1B/ATP5MC1/ATP5PD/ATP5F1A/ROMO1/ATP5F1D/TIMM13/ATP5MF/ATP5F1E	13
BP	GO:0060828	regulation of canonical Wnt signaling pathway	29/562	287/18862	1.05411813472113e-08	3.07156174730418e-07	2.51724868437438e-07	MAD2L2/PSMB2/PSMA5/PSMD4/PSMD14/PSMD1/RUVBL1/PSMD2/PSMB1/PSMC2/PSMB7/PSMD13/MDK/PSMC3/PPP1CA/PSMB5/PSME2/PSMA3/PSMC1/PSMA4/PSMB6/PSMD11/PSMB3/PSMC5/PSMA7/PIN1/PSMD8/PSMC4/SOX9	29
BP	GO:0010833	telomere maintenance via telomere lengthening	15/562	80/18862	1.19582386604124e-08	3.45922382118596e-07	2.83495085862408e-07	CCT3/PARP1/CCT4/CCT7/XRCC5/CCT5/NHP2/HSP90AB1/HNRNPA2B1/CCT6A/HSP90AA1/CCT8/PTGES3/HNRNPU/HNRNPA1	15
BP	GO:0033260	nuclear DNA replication	13/562	59/18862	1.46447760975667e-08	4.20589540874001e-07	3.44687346544772e-07	RPA2/RFC4/GMNN/MCM3/RPA3/RFC2/DBF4/MCM7/MCM4/FEN1/RFC3/PCNA/RTF2	13
BP	GO:0000082	G1/S transition of mitotic cell cycle	28/562	275/18862	1.60452762230148e-08	4.5751959058768e-07	3.74952770685188e-07	RPA2/KHDRBS1/NASP/CDKN2C/GADD45A/DHFR/GMNN/MCM3/FBXO5/RPA3/DBF4/CDK6/MCM7/EZH2/PRKDC/MCM4/TAF10/CCND2/CDK4/APEX1/PSME2/CDKN3/GSPT1/ORC6/TYMS/PCNA/CDC34/PRMT1	28
BP	GO:1904872	regulation of telomerase RNA localization to Cajal body	8/562	18/18862	1.98778350339143e-08	5.62782393300608e-07	4.6121919585969e-07	CCT3/CCT4/CCT7/RUVBL1/CCT5/NHP2/CCT6A/CCT8	8
BP	GO:0071356	cellular response to tumor necrosis factor	29/562	296/18862	2.10401379485967e-08	5.91494582329563e-07	4.84749805368706e-07	PSMB2/PSMA5/PSMD4/DHX9/PSMD14/PSMD1/HYAL2/PSMD2/PSMB1/TAX1BP1/PSMC2/PSMB7/PSMD13/PSMC3/GSTP1/PSMB5/PSME2/PSMA3/PSMC1/PSMA4/PSMB6/TXNDC17/PSMD11/PSMB3/BRCA1/PSMC5/PSMA7/PSMD8/PSMC4	29
BP	GO:0044843	cell cycle G1/S phase transition	29/562	298/18862	2.44328720110794e-08	6.82070105372231e-07	5.58979508358004e-07	RPA2/KHDRBS1/NASP/CDKN2C/GADD45A/DHFR/GMNN/MCM3/FBXO5/RPA3/DBF4/CDK6/MCM7/EZH2/PRKDC/MCM4/TAF10/CCND2/PHB2/CDK4/APEX1/PSME2/CDKN3/GSPT1/ORC6/TYMS/PCNA/CDC34/PRMT1	29
BP	GO:0009144	purine nucleoside triphosphate metabolic process	15/562	86/18862	3.32951011442393e-08	9.01984529526733e-07	7.39206813038995e-07	PARP1/ATP5MC3/NUDT1/STOML2/ATP5F1B/RAN/NME4/ATP5MC1/NME1/ATP5PD/ATP5F1A/ITPA/ATP5F1D/ATP5MF/ATP5F1E	15
BP	GO:0090670	RNA localization to Cajal body	8/562	19/18862	3.34403082089069e-08	9.01984529526733e-07	7.39206813038995e-07	CCT3/CCT4/CCT7/RUVBL1/CCT5/NHP2/CCT6A/CCT8	8
BP	GO:0090671	telomerase RNA localization to Cajal body	8/562	19/18862	3.34403082089069e-08	9.01984529526733e-07	7.39206813038995e-07	CCT3/CCT4/CCT7/RUVBL1/CCT5/NHP2/CCT6A/CCT8	8
BP	GO:0090672	telomerase RNA localization	8/562	19/18862	3.34403082089069e-08	9.01984529526733e-07	7.39206813038995e-07	CCT3/CCT4/CCT7/RUVBL1/CCT5/NHP2/CCT6A/CCT8	8
BP	GO:0090685	RNA localization to nucleus	8/562	19/18862	3.34403082089069e-08	9.01984529526733e-07	7.39206813038995e-07	CCT3/CCT4/CCT7/RUVBL1/CCT5/NHP2/CCT6A/CCT8	8
BP	GO:0006457	protein folding	25/562	233/18862	3.36844877109761e-08	9.02472986189373e-07	7.39607119786038e-07	NUDC/CCT3/PFDN2/PDIA6/CCT4/CCT7/HSPD1/GNAI2/CCT5/HSP90AB1/PPIA/CCT6A/GNB2/DNAJC2/UBXN1/HSPA8/PSMC1/HSP90AA1/BAG5/PDCD5/SDF2L1/CCT8/PTGES3/PPIB/HSPE1	25
BP	GO:0000280	nuclear division	36/562	436/18862	3.7926012953352e-08	1.00783054651129e-06	8.25951202024336e-07	AURKAIP1/MAD2L2/NUDC/TPR/CENPF/SGO2/SMC4/MAD2L1/KIF2A/CENPK/PTTG1/FBXO5/SMC1A/RAD21/SMC5/CKS2/SMC2/PSMD13/BANF1/CHEK1/SMC3/RAD51AP1/PHB2/RAN/NUSAP1/TOP2A/KPNB1/CENPX/TPX2/UBE2C/PIN1/UBE2S/RANBP1/ANAPC11/HNRNPU/UBB	36
BP	GO:0090151	establishment of protein localization to mitochondrial membrane	12/562	53/18862	3.81218468244501e-08	1.00783054651129e-06	8.25951202024336e-07	HSPA4/TIMM10/TIMM8B/CALM1/HSP90AA1/ROMO1/YWHAB/TIMM13/PDCD5/CALM3/TOMM22/YWHAQ	12
BP	GO:0006278	RNA-dependent DNA biosynthetic process	14/562	75/18862	3.89943761994974e-08	1.02411545913417e-06	8.39297238421316e-07	CCT3/CCT4/CCT7/XRCC5/CCT5/NHP2/HSP90AB1/PPIA/CCT6A/HSP90AA1/CCT8/PTGES3/HNRNPU/HNRNPA1	14
BP	GO:0062012	regulation of small molecule metabolic process	36/562	437/18862	4.01970535278857e-08	1.04880155348575e-06	8.59528327242303e-07	PARK7/PSMB2/PSMA5/PSMD4/FDPS/TPR/PARP1/ODC1/PSMD14/PSMD1/PSMD2/PSMB1/PSMC2/PSMB7/PSMD13/PSMC3/PPP1CA/RAN/HMGB1/PSMB5/PSME2/PSMA3/PSMC1/PSMA4/PGP/PSMB6/PSMD11/PSMB3/BRCA1/KPNB1/PSMC5/EIF6/PSMA7/PSMD8/PSMC4/SOX9	36
BP	GO:0051169	nuclear transport	31/562	343/18862	4.48550774092108e-08	1.1627368118024e-06	9.52902122951655e-07	PARK7/KHDRBS1/RBM8A/DHX9/TPR/SNRPG/SSB/BARD1/HYAL2/SRSF3/HSP90AB1/HNRNPA2B1/PSIP1/ANP32B/BANF1/HIKESHI/PHB2/SRSF9/RAN/ANP32A/EIF5A/KPNB1/KPNA2/SRSF2/ALYREF/SNRPD1/SNRPB/EIF6/DDX39A/SNRPD3/HNRNPA1	31
BP	GO:0015985	energy coupled proton transport, down electrochemical gradient	9/562	27/18862	5.03918865346979e-08	1.28951545542637e-06	1.05680150708395e-06	ATP5MC3/STOML2/ATP5F1B/ATP5MC1/ATP5PD/ATP5F1A/ATP5F1D/ATP5MF/ATP5F1E	9
BP	GO:0015986	ATP synthesis coupled proton transport	9/562	27/18862	5.03918865346979e-08	1.28951545542637e-06	1.05680150708395e-06	ATP5MC3/STOML2/ATP5F1B/ATP5MC1/ATP5PD/ATP5F1A/ATP5F1D/ATP5MF/ATP5F1E	9
BP	GO:0006839	mitochondrial transport	27/562	274/18862	5.74584595018891e-08	1.46098197663402e-06	1.19732411754523e-06	ATP5MC3/HSPD1/HSPA4/VDAC1/TMEM14C/FIS1/SLC25A5/STOML2/TIMM10/TIMM8B/ATP5F1B/HSP90AA1/ATP5MC1/ATP5PD/ATP5F1A/ROMO1/YWHAB/ATP5F1D/TIMM13/PDCD5/TOMM40/SAE1/UBE2L3/TOMM22/YWHAQ/ATP5MF/ATP5F1E	27
BP	GO:0006323	DNA packaging	25/562	240/18862	6.05187793729011e-08	1.52905675478874e-06	1.25311369947353e-06	HP1BP3/NASP/TPR/RUVBL1/SMC4/SMARCA5/HMGB2/CENPK/CENPH/SMC5/ANP32B/SMC2/SET/NAP1L4/BANF1/HELLS/HMGB1/NUSAP1/CENPV/TOP2A/CENPX/SMCHD1/DNMT1/MIS18A/SOX9	25
BP	GO:0001666	response to hypoxia	31/562	348/18862	6.24067902043731e-08	1.56684217921923e-06	1.28408013210984e-06	HP1BP3/PSMB2/PSMA5/PSMD4/PSMD14/PSMD1/PSMD2/PSMB1/CHCHD2/PSMC2/PSMB7/PSMD13/PSMC3/PHB2/PSMB5/PSME2/PSMA3/PSMC1/PSMA4/STUB1/PSMB6/PSMD11/PSMB3/PSMC5/AHCY/PSMA7/PIN1/PSMD8/PSMC4/TXN2/UBB	31
BP	GO:0042276	error-prone translesion synthesis	8/562	21/18862	8.54055549768411e-08	2.12973553705993e-06	1.74539026716123e-06	MAD2L2/RPA2/RFC4/RPA3/RFC2/RFC3/PCNA/UBB	8
BP	GO:0006296	nucleotide-excision repair, DNA incision, 5'-to lesion	10/562	37/18862	8.58936426519661e-08	2.12973553705993e-06	1.74539026716123e-06	RPA2/PARP1/RFC4/RPA3/RFC2/RFC3/NTHL1/PCNA/ERCC1/UBB	10
BP	GO:0007004	telomere maintenance via telomerase	13/562	68/18862	8.88002211894859e-08	2.18821285795326e-06	1.79331440842704e-06	CCT3/CCT4/CCT7/XRCC5/CCT5/NHP2/HSP90AB1/CCT6A/HSP90AA1/CCT8/PTGES3/HNRNPU/HNRNPA1	13
BP	GO:0009205	purine ribonucleoside triphosphate metabolic process	14/562	80/18862	9.14843451924741e-08	2.24052457673838e-06	1.83618563034039e-06	PARP1/ATP5MC3/STOML2/ATP5F1B/RAN/NME4/ATP5MC1/NME1/ATP5PD/ATP5F1A/ITPA/ATP5F1D/ATP5MF/ATP5F1E	14
BP	GO:0000070	mitotic sister chromatid segregation	20/562	164/18862	9.78996880748271e-08	2.3830216755775e-06	1.95296681987524e-06	MAD2L2/NUDC/TPR/CENPF/SGO2/SMC4/MAD2L1/CENPK/PTTG1/FBXO5/SMC1A/RAD21/SMC5/SMC2/RAN/NUSAP1/KPNB1/UBE2C/ANAPC11/HNRNPU	20
BP	GO:0034612	response to tumor necrosis factor	29/562	320/18862	1.15525711859929e-07	2.79502207118082e-06	2.29061507151935e-06	PSMB2/PSMA5/PSMD4/DHX9/PSMD14/PSMD1/HYAL2/PSMD2/PSMB1/TAX1BP1/PSMC2/PSMB7/PSMD13/PSMC3/GSTP1/PSMB5/PSME2/PSMA3/PSMC1/PSMA4/PSMB6/TXNDC17/PSMD11/PSMB3/BRCA1/PSMC5/PSMA7/PSMD8/PSMC4	29
BP	GO:0006289	nucleotide-excision repair	16/562	108/18862	1.26053266616586e-07	3.03135325502054e-06	2.48429646572193e-06	RPA2/PARP1/RFC4/RPA3/RFC2/POLR2J/HMGB1/RFC3/NTHL1/COPS3/PCNA/POLR2E/ERCC1/HMGN1/POLR2L/UBB	16
BP	GO:1904851	positive regulation of establishment of protein localization to telomere	6/562	10/18862	1.29237903341106e-07	3.08932760561494e-06	2.53180840582513e-06	CCT3/CCT4/CCT7/CCT5/CCT6A/CCT8	6
BP	GO:0070987	error-free translesion synthesis	8/562	22/18862	1.30716882915622e-07	3.10608212261408e-06	2.54553929888317e-06	RPA2/RFC4/RPA3/RFC2/RFC3/PCNA/UFD1/UBB	8
BP	GO:0036293	response to decreased oxygen levels	31/562	360/18862	1.3402877662484e-07	3.16593417920924e-06	2.59459008252883e-06	HP1BP3/PSMB2/PSMA5/PSMD4/PSMD14/PSMD1/PSMD2/PSMB1/CHCHD2/PSMC2/PSMB7/PSMD13/PSMC3/PHB2/PSMB5/PSME2/PSMA3/PSMC1/PSMA4/STUB1/PSMB6/PSMD11/PSMB3/PSMC5/AHCY/PSMA7/PIN1/PSMD8/PSMC4/TXN2/UBB	31
BP	GO:0033683	nucleotide-excision repair, DNA incision	10/562	39/18862	1.48574584903142e-07	3.46847802884997e-06	2.84253499463814e-06	RPA2/PARP1/RFC4/RPA3/RFC2/RFC3/NTHL1/PCNA/ERCC1/UBB	10
BP	GO:0042769	DNA damage response, detection of DNA damage	10/562	39/18862	1.48574584903142e-07	3.46847802884997e-06	2.84253499463814e-06	RPA2/USP1/PARP1/RFC4/RPA3/RFC2/RFC3/MRPS26/PCNA/UBB	10
BP	GO:0009142	nucleoside triphosphate biosynthetic process	14/562	84/18862	1.72573366392391e-07	4.00530743394432e-06	3.28248483933629e-06	PARP1/ATP5MC3/DTYMK/STOML2/ATP5F1B/NME4/ATP5MC1/NME1/ATP5PD/TYMS/ATP5F1A/ATP5F1D/ATP5MF/ATP5F1E	14
BP	GO:0001732	formation of cytoplasmic translation initiation complex	7/562	16/18862	1.81896847483688e-07	4.19729604135771e-06	3.43982599318104e-06	EIF3I/EIF3B/EIF3M/EIF3A/EIF5/EIF3G/EIF3K	7
BP	GO:0070482	response to oxygen levels	32/562	385/18862	1.88639751503359e-07	4.32787291954833e-06	3.54683815893793e-06	HP1BP3/PSMB2/PSMA5/PSMD4/PSMD14/PSMD1/PSMD2/PSMB1/CHCHD2/PSMC2/PSMB7/PSMD13/PSMC3/PHB2/CDK4/PSMB5/PSME2/PSMA3/PSMC1/PSMA4/STUB1/PSMB6/PSMD11/PSMB3/PSMC5/AHCY/PSMA7/PIN1/PSMD8/PSMC4/TXN2/UBB	32
BP	GO:0048285	organelle fission	37/562	486/18862	1.93960126422194e-07	4.42450756958514e-06	3.62603352132439e-06	AURKAIP1/MAD2L2/NUDC/TPR/CENPF/SGO2/SMC4/MAD2L1/KIF2A/CENPK/PTTG1/FBXO5/FIS1/SMC1A/RAD21/SMC5/CKS2/SMC2/PSMD13/BANF1/CHEK1/SMC3/RAD51AP1/PHB2/RAN/NUSAP1/TOP2A/KPNB1/CENPX/TPX2/UBE2C/PIN1/UBE2S/RANBP1/ANAPC11/HNRNPU/UBB	37
BP	GO:0098813	nuclear chromosome segregation	26/562	273/18862	1.98979068849778e-07	4.51320706163815e-06	3.69872575349947e-06	MAD2L2/NUDC/SFPQ/TPR/CENPF/SGO2/SMC4/MAD2L1/CENPK/PTTG1/FBXO5/SMC1A/RAD21/SMC5/SMC2/FEN1/SMC3/PHB2/RAN/NUSAP1/TOP2A/KPNB1/CENPX/UBE2C/ANAPC11/HNRNPU	26
BP	GO:0006333	chromatin assembly or disassembly	23/562	221/18862	2.07758087246963e-07	4.68570782084676e-06	3.84009595696438e-06	HP1BP3/NASP/TPR/SMARCC1/RUVBL1/SMARCA5/HMGB2/CENPK/CENPH/BAZ1B/ANP32B/SET/NAP1L4/HELLS/SMARCD1/HMGB1/SUPT16H/CENPV/CENPX/SMCHD1/DNMT1/MIS18A/SOX9	23
BP	GO:0006283	transcription-coupled nucleotide-excision repair	13/562	73/18862	2.13115276229839e-07	4.77952911634561e-06	3.91698568020308e-06	RPA2/RFC4/RPA3/RFC2/POLR2J/RFC3/COPS3/PCNA/POLR2E/ERCC1/HMGN1/POLR2L/UBB	13
BP	GO:0032206	positive regulation of telomere maintenance	11/562	51/18862	2.40772736726163e-07	5.3696355587198e-06	4.40059785795305e-06	CCT3/CCT4/CCT7/XRCC5/HNRNPD/CCT5/HNRNPA2B1/CCT6A/ERCC1/CCT8/HNRNPA1	11
BP	GO:0060070	canonical Wnt signaling pathway	29/562	333/18862	2.69183380099644e-07	5.969889185321e-06	4.89252599619704e-06	MAD2L2/PSMB2/PSMA5/PSMD4/PSMD14/PSMD1/RUVBL1/PSMD2/PSMB1/PSMC2/PSMB7/PSMD13/MDK/PSMC3/PPP1CA/PSMB5/PSME2/PSMA3/PSMC1/PSMA4/PSMB6/PSMD11/PSMB3/PSMC5/PSMA7/PIN1/PSMD8/PSMC4/SOX9	29
BP	GO:0009199	ribonucleoside triphosphate metabolic process	14/562	87/18862	2.70948364878462e-07	5.97583355024763e-06	4.89739760420041e-06	PARP1/ATP5MC3/STOML2/ATP5F1B/RAN/NME4/ATP5MC1/NME1/ATP5PD/ATP5F1A/ITPA/ATP5F1D/ATP5MF/ATP5F1E	14
BP	GO:0019042	viral latency	6/562	11/18862	2.77151641122194e-07	5.98048298032323e-06	4.9012079693188e-06	NUCKS1/XRCC5/PPIA/PSIP1/BANF1/XRCC6	6
BP	GO:0070203	regulation of establishment of protein localization to telomere	6/562	11/18862	2.77151641122194e-07	5.98048298032323e-06	4.9012079693188e-06	CCT3/CCT4/CCT7/CCT5/CCT6A/CCT8	6
BP	GO:1904869	regulation of protein localization to Cajal body	6/562	11/18862	2.77151641122194e-07	5.98048298032323e-06	4.9012079693188e-06	CCT3/CCT4/CCT7/CCT5/CCT6A/CCT8	6
BP	GO:1904871	positive regulation of protein localization to Cajal body	6/562	11/18862	2.77151641122194e-07	5.98048298032323e-06	4.9012079693188e-06	CCT3/CCT4/CCT7/CCT5/CCT6A/CCT8	6
BP	GO:0006301	postreplication repair	11/562	52/18862	2.97240373772108e-07	6.37948157042072e-06	5.22820080183198e-06	MAD2L2/RPA2/RFC4/RPA3/RFC2/RFC3/PCLAF/BRCA1/PCNA/UFD1/UBB	11
BP	GO:0019985	translesion synthesis	10/562	42/18862	3.17292773735977e-07	6.77343718050279e-06	5.55106074174735e-06	MAD2L2/RPA2/RFC4/RPA3/RFC2/RFC3/PCLAF/PCNA/UFD1/UBB	10
BP	GO:0070585	protein localization to mitochondrion	18/562	146/18862	3.61833506289156e-07	7.68318806971442e-06	6.29663234908565e-06	HSPD1/HSPA4/FIS1/MTCH2/TIMM10/TIMM8B/CALM1/HSP90AA1/ROMO1/YWHAB/TIMM13/PDCD5/TOMM40/CALM3/SAE1/UBE2L3/TOMM22/YWHAQ	18
BP	GO:0006913	nucleocytoplasmic transport	29/562	340/18862	4.15980322009675e-07	8.78620870615144e-06	7.20059504765285e-06	PARK7/KHDRBS1/RBM8A/DHX9/TPR/SNRPG/SSB/BARD1/HYAL2/SRSF3/HSP90AB1/HNRNPA2B1/ANP32B/HIKESHI/PHB2/SRSF9/RAN/ANP32A/EIF5A/KPNB1/KPNA2/SRSF2/ALYREF/SNRPD1/SNRPB/EIF6/DDX39A/SNRPD3/HNRNPA1	29
BP	GO:0070202	regulation of establishment of protein localization to chromosome	6/562	12/18862	5.4032866232138e-07	1.11761244558909e-05	9.15921179435424e-06	CCT3/CCT4/CCT7/CCT5/CCT6A/CCT8	6
BP	GO:1903405	protein localization to nuclear body	6/562	12/18862	5.4032866232138e-07	1.11761244558909e-05	9.15921179435424e-06	CCT3/CCT4/CCT7/CCT5/CCT6A/CCT8	6
BP	GO:1904816	positive regulation of protein localization to chromosome, telomeric region	6/562	12/18862	5.4032866232138e-07	1.11761244558909e-05	9.15921179435424e-06	CCT3/CCT4/CCT7/CCT5/CCT6A/CCT8	6
BP	GO:1904867	protein localization to Cajal body	6/562	12/18862	5.4032866232138e-07	1.11761244558909e-05	9.15921179435424e-06	CCT3/CCT4/CCT7/CCT5/CCT6A/CCT8	6
BP	GO:0032204	regulation of telomere maintenance	13/562	79/18862	5.53713543076777e-07	1.13939405358892e-05	9.33771943506579e-06	CCT3/PARP1/CCT4/CCT7/XRCC5/HNRNPD/CCT5/HNRNPA2B1/CCT6A/ERCC1/CCT8/HNRNPU/HNRNPA1	13
BP	GO:0009206	purine ribonucleoside triphosphate biosynthetic process	12/562	67/18862	5.86121234469116e-07	1.19989536820549e-05	9.83354816048589e-06	PARP1/ATP5MC3/STOML2/ATP5F1B/NME4/ATP5MC1/NME1/ATP5PD/ATP5F1A/ATP5F1D/ATP5MF/ATP5F1E	12
BP	GO:0042407	cristae formation	9/562	35/18862	6.13568767499028e-07	1.24967679584496e-05	1.02415237883296e-05	ATP5MC3/CHCHD3/ATP5F1B/ATP5MC1/ATP5PD/ATP5F1A/ATP5F1D/ATP5MF/ATP5F1E	9
BP	GO:0032508	DNA duplex unwinding	15/562	107/18862	6.48061131556114e-07	1.31322844526498e-05	1.07623510386129e-05	DHX9/PARP1/XRCC5/RUVBL1/RFC4/MCM3/RFC2/MCM7/SSBP1/MCM4/CHD4/RFC3/TOP2A/XRCC6/UBB	15
BP	GO:0009145	purine nucleoside triphosphate biosynthetic process	12/562	68/18862	6.92690023029037e-07	1.39657503632925e-05	1.14454045272421e-05	PARP1/ATP5MC3/STOML2/ATP5F1B/NME4/ATP5MC1/NME1/ATP5PD/ATP5F1A/ATP5F1D/ATP5MF/ATP5F1E	12
BP	GO:1904358	positive regulation of telomere maintenance via telomere lengthening	9/562	36/18862	7.96630203764288e-07	1.59806420775228e-05	1.30966763993621e-05	CCT3/CCT4/CCT7/XRCC5/CCT5/HNRNPA2B1/CCT6A/CCT8/HNRNPA1	9
BP	GO:0050684	regulation of mRNA processing	17/562	139/18862	8.54877887407815e-07	1.706336263266e-05	1.3984002495071e-05	KHDRBS1/RBM8A/DHX9/BARD1/NCL/SRSF3/HNRNPA2B1/PUF60/HSPA8/SRSF9/RBM25/SNW1/LEO1/C1QBP/RBM3/HNRNPU/HNRNPA1	17
BP	GO:0031647	regulation of protein stability	26/562	295/18862	8.90389221633974e-07	1.76837501132479e-05	1.4492431007271e-05	PARK7/CCT3/CCT4/CCT7/HSPD1/ATP1B3/CCT5/HSP90AB1/CCT6A/TRIM24/PRKDC/DPM2/CD81/HSPA8/PHB2/DAD1/HSP90AA1/BAG5/STUB1/PFN1/PHB/B4GALT5/PIN1/CCT8/PTGES3/PPIB	26
BP	GO:0072655	establishment of protein localization to mitochondrion	17/562	142/18862	1.15735654335541e-06	2.28721154508652e-05	1.87444717912902e-05	HSPD1/HSPA4/FIS1/TIMM10/TIMM8B/CALM1/HSP90AA1/ROMO1/YWHAB/TIMM13/PDCD5/TOMM40/CALM3/SAE1/UBE2L3/TOMM22/YWHAQ	17
BP	GO:0051204	protein insertion into mitochondrial membrane	10/562	48/18862	1.20093797210421e-06	2.36164748011823e-05	1.93544994415343e-05	HSPA4/TIMM10/TIMM8B/HSP90AA1/ROMO1/YWHAB/TIMM13/PDCD5/TOMM22/YWHAQ	10
BP	GO:1900182	positive regulation of protein localization to nucleus	13/562	85/18862	1.3165458414552e-06	2.57629950935744e-05	2.11136453830896e-05	PARK7/CCT3/TPR/PARP1/CCT4/CCT7/HYAL2/CCT5/HSP90AB1/CCT6A/RAN/FERMT2/CCT8	13
BP	GO:1904356	regulation of telomere maintenance via telomere lengthening	11/562	60/18862	1.35919857637097e-06	2.64679059359654e-05	2.16913436475532e-05	CCT3/PARP1/CCT4/CCT7/XRCC5/CCT5/HNRNPA2B1/CCT6A/CCT8/HNRNPU/HNRNPA1	11
BP	GO:0009201	ribonucleoside triphosphate biosynthetic process	12/562	73/18862	1.52737083632686e-06	2.95983707699847e-05	2.4256865402677e-05	PARP1/ATP5MC3/STOML2/ATP5F1B/NME4/ATP5MC1/NME1/ATP5PD/ATP5F1A/ATP5F1D/ATP5MF/ATP5F1E	12
BP	GO:0050851	antigen receptor-mediated signaling pathway	27/562	323/18862	1.53792654183545e-06	2.96589505072807e-05	2.43065125452559e-05	KHDRBS1/PSMB2/PSMA5/PSMD4/PSMD14/PSMD1/PSMD2/PSMB1/PSMC2/STOML2/PSMB7/PSMD13/HRAS/CD81/PSMC3/PSMB5/PSME2/PSMA3/PSMC1/PSMA4/PSMB6/PSMD11/PSMB3/PSMC5/PSMA7/PSMD8/PSMC4	27
BP	GO:0048024	regulation of mRNA splicing, via spliceosome	14/562	100/18862	1.55208729143129e-06	2.97881368624698e-05	2.44123851304072e-05	KHDRBS1/RBM8A/NCL/SRSF3/HNRNPA2B1/PUF60/HSPA8/SRSF9/RBM25/SNW1/C1QBP/RBM3/HNRNPU/HNRNPA1	14
BP	GO:0042176	regulation of protein catabolic process	30/562	383/18862	1.5770966825897e-06	3.01233012291775e-05	2.46870636589715e-05	PARK7/MAD2L2/NRDC/ODC1/PSMD14/BARD1/PSMD1/SMARCC1/PSMD2/MAD2L1/UQCC2/HSP90AB1/PSMC2/PBK/LAPTM4B/CD81/PSMC3/UBXN1/PSME2/PSMC1/HSP90AA1/BAG5/STUB1/SNF8/PHB/PIN1/PSMC4/SOX9/UBB/SUMO2	30
BP	GO:0060249	anatomical structure homeostasis	34/562	466/18862	1.59975602095616e-06	3.04106001697952e-05	2.49225148527907e-05	RPA2/CCT3/PARP1/CCT4/CCT7/TPRKB/RIF1/BARD1/XRCC5/RFC4/HNRNPD/CCT5/NHP2/HSP90AB1/RPA3/HNRNPA2B1/CCT6A/RFC2/PRKDC/SMC5/FEN1/ATP2B1/RFC3/APEX1/HSP90AA1/PCNA/GNAS/ERCC1/XRCC6/CCT8/SOX9/PTGES3/HNRNPU/HNRNPA1	34
BP	GO:0006282	regulation of DNA repair	16/562	130/18862	1.64472856402465e-06	3.11173290406938e-05	2.55017030530736e-05	MAD2L2/KDM1A/RPA2/USP1/DHX9/PARP1/RIF1/DEK/PRKDC/CHEK1/RAD51AP1/HMGB1/PPP4C/BRCA1/SMCHD1/PCNA	16
BP	GO:1904814	regulation of protein localization to chromosome, telomeric region	6/562	14/18862	1.66870535164851e-06	3.12745153229148e-05	2.56305225249497e-05	CCT3/CCT4/CCT7/CCT5/CCT6A/CCT8	6
BP	GO:1990173	protein localization to nucleoplasm	6/562	14/18862	1.66870535164851e-06	3.12745153229148e-05	2.56305225249497e-05	CCT3/CCT4/CCT7/CCT5/CCT6A/CCT8	6
BP	GO:0030111	regulation of Wnt signaling pathway	29/562	365/18862	1.77156179641102e-06	3.30470779966019e-05	2.70831975565443e-05	MAD2L2/PSMB2/PSMA5/PSMD4/PSMD14/PSMD1/RUVBL1/PSMD2/PSMB1/PSMC2/PSMB7/PSMD13/MDK/PSMC3/PPP1CA/PSMB5/PSME2/PSMA3/PSMC1/PSMA4/PSMB6/PSMD11/PSMB3/PSMC5/PSMA7/PIN1/PSMD8/PSMC4/SOX9	29
BP	GO:0042254	ribosome biogenesis	26/562	307/18862	1.8832895243306e-06	3.49678687494315e-05	2.86573505097651e-05	MRPL20/MRTO4/EBNA1BP2/NIFK/METTL5/XRCC5/NHP2/PAK1IP1/RPS10/RRP36/MRM2/MALSU1/BUD23/POP7/PRKDC/PA2G4/RAN/GTF3A/EXOSC8/C1QBP/MRPS7/NOP56/XRN2/EIF6/WDR18/DDX49	26
BP	GO:0050657	nucleic acid transport	20/562	198/18862	2.05215236362134e-06	3.77520379519649e-05	3.09390712885526e-05	KHDRBS1/SFPQ/YBX1/RBM8A/DHX9/TPR/SSB/SRSF3/IGF2BP3/HNRNPA2B1/SRSF9/RAN/RTRAF/EIF5A/SRSF2/ALYREF/EIF6/DDX39A/HNRNPU/HNRNPA1	20
BP	GO:0050658	RNA transport	20/562	198/18862	2.05215236362134e-06	3.77520379519649e-05	3.09390712885526e-05	KHDRBS1/SFPQ/YBX1/RBM8A/DHX9/TPR/SSB/SRSF3/IGF2BP3/HNRNPA2B1/SRSF9/RAN/RTRAF/EIF5A/SRSF2/ALYREF/EIF6/DDX39A/HNRNPU/HNRNPA1	20
BP	GO:0051131	chaperone-mediated protein complex assembly	7/562	22/18862	2.3203126473779e-06	4.24893949006081e-05	3.48214954517166e-05	HSPD1/HSPA4/HSP90AB1/PSMG3/HSP90AA1/STUB1/PTGES3	7
BP	GO:0051236	establishment of RNA localization	20/562	201/18862	2.59119090001856e-06	4.72330322962287e-05	3.87090666534856e-05	KHDRBS1/SFPQ/YBX1/RBM8A/DHX9/TPR/SSB/SRSF3/IGF2BP3/HNRNPA2B1/SRSF9/RAN/RTRAF/EIF5A/SRSF2/ALYREF/EIF6/DDX39A/HNRNPU/HNRNPA1	20
BP	GO:0000731	DNA synthesis involved in DNA repair	10/562	53/18862	3.13181322153897e-06	5.65710333954007e-05	4.63618742202577e-05	MAD2L2/RPA2/RFC4/RPA3/RFC2/RFC3/PCLAF/PCNA/UFD1/UBB	10
BP	GO:0051438	regulation of ubiquitin-protein transferase activity	10/562	53/18862	3.13181322153897e-06	5.65710333954007e-05	4.63618742202577e-05	PARK7/MAD2L2/MAD2L1/FBXO5/BAG5/STUB1/UBE2C/PIN1/UBE2S/UBE2L3	10
BP	GO:0006297	nucleotide-excision repair, DNA gap filling	7/562	23/18862	3.25004098426866e-06	5.8442178419822e-05	4.78953408208013e-05	RPA2/RFC4/RPA3/RFC2/RFC3/PCNA/UBB	7
BP	GO:0009200	deoxyribonucleoside triphosphate metabolic process	6/562	16/18862	4.22872846887148e-06	7.53914978313138e-05	6.17858810409565e-05	DTYMK/NUDT1/DUT/DCTPP1/TYMS/ITPA	6
BP	GO:0043687	post-translational protein modification	28/562	361/18862	4.23735712947515e-06	7.53914978313138e-05	6.17858810409565e-05	PSMB2/PSMA5/PSMD4/PDIA6/PSMD14/PSMD1/PSMD2/PSMB1/PSMC2/TNC/PSMB7/PSMD13/PSMC3/PSMB5/PSME2/NEDD8/PSMA3/PSMC1/PSMA4/PSMB6/COPS3/PSMD11/PSMB3/PSMC5/PSMA7/PSMD8/PSMC4/UBE2M	28
BP	GO:0032212	positive regulation of telomere maintenance via telomerase	8/562	33/18862	4.2492702935986e-06	7.53914978313138e-05	6.17858810409565e-05	CCT3/CCT4/CCT7/XRCC5/CCT5/CCT6A/CCT8/HNRNPA1	8
BP	GO:1990542	mitochondrial transmembrane transport	14/562	109/18862	4.40600067421356e-06	7.78263481923033e-05	6.37813232205671e-05	ATP5MC3/HSPD1/VDAC1/SLC25A5/STOML2/ATP5F1B/ATP5MC1/ATP5PD/ATP5F1A/ROMO1/ATP5F1D/TOMM40/ATP5MF/ATP5F1E	14
BP	GO:0006338	chromatin remodeling	20/562	209/18862	4.71368633837763e-06	8.28944311136718e-05	6.79347884983894e-05	NASP/ANP32E/TPR/SMARCC1/RUVBL1/SMARCA5/CENPK/CENPH/CBX3/BAZ1B/HELLS/CHD4/SMARCD1/CENPV/CENPX/SMCHD1/TOP1/DNMT1/MIS18A/SOX9	20
BP	GO:0006754	ATP biosynthetic process	10/562	56/18862	5.278134152948e-06	9.20100940548839e-05	7.5405382428694e-05	PARP1/ATP5MC3/STOML2/ATP5F1B/ATP5MC1/ATP5PD/ATP5F1A/ATP5F1D/ATP5MF/ATP5F1E	10
BP	GO:0034508	centromere complex assembly	10/562	56/18862	5.278134152948e-06	9.20100940548839e-05	7.5405382428694e-05	NASP/CENPF/RUVBL1/SMARCA5/CENPK/CENPH/HELLS/CENPV/CENPX/MIS18A	10
BP	GO:1901796	regulation of signal transduction by p53 class mediator	18/562	177/18862	6.01016253937173e-06	0.000104315516770313	8.54900923220473e-05	KDM1A/RPA2/BARD1/RFC4/PAK1IP1/RPA3/RFC2/TRIM24/TAF10/SSRP1/CHEK1/CHD4/RFC3/SUPT16H/BRCA1/TPX2/PIN1/UBB	18
BP	GO:0036297	interstrand cross-link repair	10/562	57/18862	6.23233026698581e-06	0.000107703300544621	8.82664956472632e-05	RPA2/USP1/UBE2T/NUCKS1/MSH6/RPA3/RAD51AP1/CENPX/ERCC1/UBB	10
BP	GO:0006303	double-strand break repair via nonhomologous end joining	13/562	98/18862	6.72660208635765e-06	0.000115302019860932	9.44939029975151e-05	MAD2L2/RIF1/PSMD14/BARD1/XRCC5/HMGB2/PRKDC/PAXX/HMGB1/BRCA1/SMCHD1/ERCC1/XRCC6	13
BP	GO:0031497	chromatin assembly	19/562	196/18862	6.72980226142213e-06	0.000115302019860932	9.44939029975151e-05	HP1BP3/NASP/TPR/RUVBL1/SMARCA5/HMGB2/CENPK/CENPH/ANP32B/SET/NAP1L4/HELLS/HMGB1/CENPV/CENPX/SMCHD1/DNMT1/MIS18A/SOX9	19
BP	GO:0043484	regulation of RNA splicing	16/562	145/18862	6.93712773418778e-06	0.000118346213311443	9.69887224374972e-05	KHDRBS1/ZNF326/RBM8A/NCL/SRSF3/HNRNPA2B1/PUF60/HSPA8/SRSF9/RBM25/SNW1/C1QBP/RBM3/HNRNPU/HNRNPA1/RPS26	16
BP	GO:0015931	nucleobase-containing compound transport	22/562	253/18862	7.60619890228924e-06	0.000129208280927399	0.000105890554035005	KHDRBS1/SFPQ/YBX1/RBM8A/DHX9/TPR/SSB/SRSF3/IGF2BP3/HNRNPA2B1/SLC25A5/SRSF9/RAN/RTRAF/EIF5A/SLC35B1/SRSF2/ALYREF/EIF6/DDX39A/HNRNPU/HNRNPA1	22
BP	GO:0022616	DNA strand elongation	7/562	26/18862	8.06807155586212e-06	0.000136473481572041	0.000111844631559409	NUCKS1/RFC4/MCM3/MCM7/MCM4/RFC3/PCNA	7
BP	GO:0002429	immune response-activating cell surface receptor signaling pathway	33/562	481/18862	8.40480989415157e-06	0.000140809330261514	0.000115398006131417	KHDRBS1/PSMB2/PSMA5/PSMD4/ARPC5/PSMD14/ARPC2/PSMD1/PSMD2/HSP90AB1/PSMB1/ARPC1A/PSMC2/WASL/STOML2/PSMB7/PSMD13/HRAS/CD81/PSMC3/PSMB5/PSME2/PSMA3/PSMC1/HSP90AA1/PSMA4/PSMB6/PSMD11/PSMB3/PSMC5/PSMA7/PSMD8/PSMC4	33
BP	GO:0002757	immune response-activating signal transduction	33/562	481/18862	8.40480989415157e-06	0.000140809330261514	0.000115398006131417	KHDRBS1/PSMB2/PSMA5/PSMD4/ARPC5/PSMD14/ARPC2/PSMD1/PSMD2/HSP90AB1/PSMB1/ARPC1A/PSMC2/WASL/STOML2/PSMB7/PSMD13/HRAS/CD81/PSMC3/PSMB5/PSME2/PSMA3/PSMC1/HSP90AA1/PSMA4/PSMB6/PSMD11/PSMB3/PSMC5/PSMA7/PSMD8/PSMC4	33
BP	GO:0006626	protein targeting to mitochondrion	13/562	100/18862	8.4302179189634e-06	0.000140809330261514	0.000115398006131417	HSPD1/HSPA4/FIS1/TIMM10/TIMM8B/HSP90AA1/ROMO1/TIMM13/PDCD5/TOMM40/SAE1/UBE2L3/TOMM22	13
BP	GO:0010569	regulation of double-strand break repair via homologous recombination	9/562	47/18862	8.61108937971125e-06	0.00014204739175127	0.000116412639374261	MAD2L2/KDM1A/RPA2/PARP1/RIF1/CHEK1/RAD51AP1/PPP4C/SMCHD1	9
BP	GO:0031055	chromatin remodeling at centromere	9/562	47/18862	8.61108937971125e-06	0.00014204739175127	0.000116412639374261	NASP/RUVBL1/SMARCA5/CENPK/CENPH/HELLS/CENPV/CENPX/MIS18A	9
BP	GO:0090329	regulation of DNA-dependent DNA replication	9/562	47/18862	8.61108937971125e-06	0.00014204739175127	0.000116412639374261	RFC4/GMNN/FBXO5/RFC2/DBF4/STOML2/RFC3/PCNA/WDR18	9
BP	GO:1903829	positive regulation of cellular protein localization	24/562	295/18862	9.23774726755668e-06	0.000151757560049738	0.000124370450541764	RER1/PARK7/CCT3/TPR/PARP1/CCT4/CCT7/ACSL3/HYAL2/CCT5/HSP90AB1/CCT6A/FIS1/HRAS/CD81/RAN/FERMT2/YWHAB/ABHD17A/PDCD5/SAE1/UBE2L3/CCT8/YWHAQ	24
BP	GO:0070200	establishment of protein localization to telomere	6/562	18/18862	9.31627012099312e-06	0.000152420288209035	0.000124913578671469	CCT3/CCT4/CCT7/CCT5/CCT6A/CCT8	6
BP	GO:0000380	alternative mRNA splicing, via spliceosome	11/562	73/18862	9.94750097880433e-06	0.000162083362887293	0.000132832795025237	KDM1A/KHDRBS1/SFPQ/RBM8A/DHX9/PUF60/SRSF9/RBM25/HNRNPM/HNRNPU/HNRNPA1	11
BP	GO:0032201	telomere maintenance via semi-conservative replication	7/562	27/18862	1.06134522514885e-05	0.000172231306455049	0.000141149377824674	RPA2/RFC4/RPA3/RFC2/FEN1/RFC3/PCNA	7
BP	GO:0006354	DNA-templated transcription, elongation	14/562	119/18862	1.23750896281715e-05	0.000200005497148424	0.000163911265989163	ZNF326/POLR2J/EZH2/SSRP1/SUPT16H/LEO1/UBTF/ALYREF/ADRM1/TCEA2/POLR2E/HMGN1/POLR2L/HNRNPU	14
BP	GO:0006271	DNA strand elongation involved in DNA replication	6/562	19/18862	1.32740531554416e-05	0.000213669436276302	0.000175109326006419	RFC4/MCM3/MCM7/MCM4/RFC3/PCNA	6
BP	GO:0072331	signal transduction by p53 class mediator	22/562	263/18862	1.40416611205495e-05	0.000225117715635476	0.000184491577944061	KDM1A/RPA2/GADD45A/BARD1/RFC4/PAK1IP1/RPA3/RFC2/TRIM24/TAF10/SSRP1/CHEK1/CHD4/RFC3/SUPT16H/SNW1/BRCA1/PCNA/TPX2/PIN1/PRMT1/UBB	22
BP	GO:0090068	positive regulation of cell cycle process	24/562	303/18862	1.44390628006203e-05	0.000230562954800305	0.000188954135512959	SFPQ/GADD45A/TPR/MAD2L1/FBXO5/DBF4/EZH2/RAD21/SMC5/FEN1/CCND2/RAD51AP1/PHB2/CDK4/APEX1/NUSAP1/CENPV/BRCA1/PCNA/UBE2C/PRMT1/RANBP1/ANAPC11/HNRNPU	24
BP	GO:2001251	negative regulation of chromosome organization	12/562	91/18862	1.61108470053493e-05	0.000256233072690655	0.000209991664888344	MAD2L2/TPR/CENPF/PARP1/MAD2L1/PTTG1/FBXO5/RAD21/TOP2A/ERCC1/HNRNPU/HNRNPA1	12
BP	GO:0051205	protein insertion into membrane	11/562	77/18862	1.67751594066837e-05	0.000265739826791592	0.000217782771244665	HSPA4/TIMM10/TIMM8B/HSP90AA1/EMC6/ROMO1/YWHAB/TIMM13/PDCD5/TOMM22/YWHAQ	11
BP	GO:0050821	protein stabilization	18/562	191/18862	1.72253945965482e-05	0.000271793577981899	0.000222744024988857	PARK7/CCT3/CCT4/CCT7/HSPD1/ATP1B3/CCT5/HSP90AB1/CCT6A/PHB2/HSP90AA1/BAG5/PFN1/PHB/PIN1/CCT8/PTGES3/PPIB	18
BP	GO:0006275	regulation of DNA replication	13/562	107/18862	1.77623089150906e-05	0.000279161957437172	0.000228782661036475	DHX9/NUCKS1/RFC4/GMNN/FBXO5/RFC2/DBF4/STOML2/HRAS/SMC3/RFC3/PCNA/WDR18	13
BP	GO:0002562	somatic diversification of immune receptors via germline recombination within a single locus	10/562	64/18862	1.8134291325694e-05	0.00028278160536004	0.000231749084869477	MAD2L2/MSH6/RIF1/HSPD1/HMGB2/PRKDC/HMGB1/YY1/TCF3/ERCC1	10
BP	GO:0016444	somatic cell DNA recombination	10/562	64/18862	1.8134291325694e-05	0.00028278160536004	0.000231749084869477	MAD2L2/MSH6/RIF1/HSPD1/HMGB2/PRKDC/HMGB1/YY1/TCF3/ERCC1	10
BP	GO:1902600	proton transmembrane transport	16/562	157/18862	1.90769269639679e-05	0.000296323316887782	0.000242846975236585	PARK7/ATP5MC3/STOML2/PHB2/ATP5F1B/SLC25A3/COX5A/ATP5MC1/ATP5PD/ATP5F1A/ATP5F1D/NDUFS7/ATP6V0B/NDUFA4/ATP5MF/ATP5F1E	16
BP	GO:0032210	regulation of telomere maintenance via telomerase	9/562	52/18862	2.03660404442775e-05	0.000315121059897503	0.000258252361080434	CCT3/CCT4/CCT7/XRCC5/CCT5/CCT6A/CCT8/HNRNPU/HNRNPA1	9
BP	GO:0070198	protein localization to chromosome, telomeric region	7/562	30/18862	2.25139720791537e-05	0.000345452287754668	0.000283109827639887	CCT3/CCT4/CCT7/XRCC5/CCT5/CCT6A/CCT8	7
BP	GO:0045787	positive regulation of cell cycle	28/562	395/18862	2.25247614561137e-05	0.000345452287754668	0.000283109827639887	SFPQ/GADD45A/CKS1B/TPR/MAD2L1/HSP90AB1/FBXO5/DBF4/EZH2/RAD21/SMC5/CKS2/FEN1/CHEK1/CCND2/RAD51AP1/PHB2/CDK4/APEX1/NUSAP1/CENPV/BRCA1/PCNA/UBE2C/PRMT1/RANBP1/ANAPC11/HNRNPU	28
BP	GO:0006405	RNA export from nucleus	15/562	142/18862	2.25859336432786e-05	0.000345452287754668	0.000283109827639887	KHDRBS1/RBM8A/DHX9/TPR/SSB/SRSF3/HNRNPA2B1/SRSF9/RAN/EIF5A/SRSF2/ALYREF/EIF6/DDX39A/HNRNPA1	15
BP	GO:0032479	regulation of type I interferon production	14/562	128/18862	2.84906919006708e-05	0.000434102450639229	0.000355761632893873	DHX9/HSPD1/XRCC5/HMGB2/TAX1BP1/PRKDC/HMGB1/YY1/HSP90AA1/POLR2E/PIN1/UFD1/XRCC6/POLR2L	14
BP	GO:1903320	regulation of protein modification by small protein conjugation or removal	20/562	237/18862	3.01699033351405e-05	0.000457940129710573	0.000375297416712494	PARK7/MAD2L2/KDM1A/MAD2L1/HSP90AB1/FBXO5/PPIA/UBXN1/HSP90AA1/BAG5/STUB1/BRCA1/CENPX/UBE2C/PIN1/UBA2/SAE1/UBE2S/UBE2L3/UBB	20
BP	GO:0032259	methylation	26/562	359/18862	3.05771035714332e-05	0.000462362869155915	0.00037892200119623	KDM1A/PARP1/RIF1/METTL5/MRM2/BUD23/EZH2/PHF19/NTMT1/HELLS/METTL7B/SNW1/GSPT1/COPRS/SUZ12/BRCA1/TYMS/SNRPB/TRMT6/AHCY/GNAS/GAMT/DNMT1/PRMT1/SNRPD3/MIS18A	26
BP	GO:0032606	type I interferon production	14/562	129/18862	3.11019600119503e-05	0.000468524620255493	0.000383971764516948	DHX9/HSPD1/XRCC5/HMGB2/TAX1BP1/PRKDC/HMGB1/YY1/HSP90AA1/POLR2E/PIN1/UFD1/XRCC6/POLR2L	14
BP	GO:0006417	regulation of translation	29/562	425/18862	3.25656229741815e-05	0.000488729198920799	0.000400530099737855	HNRNPR/KHDRBS1/YBX1/RBM8A/DHX9/TPR/METTL5/NCL/HNRNPD/DHFR/UQCC2/SYNCRIP/EIF3B/MALSU1/IGF2BP3/MTPN/PRKDC/PPP1CA/PA2G4/CDK4/EIF2S1/EIF5/GSPT1/C1QBP/EIF5A/TYMS/EIF6/EIF3K/RBM3	29
BP	GO:0051383	kinetochore organization	6/562	22/18862	3.38240570125251e-05	0.000505269847158305	0.000414085720116025	CENPF/SMC4/CENPK/CENPH/SMC2/CENPX	6
BP	GO:1900180	regulation of protein localization to nucleus	14/562	130/18862	3.39209216028121e-05	0.000505269847158305	0.000414085720116025	PARK7/CCT3/TPR/PARP1/CCT4/CCT7/HYAL2/CCT5/HSP90AB1/CCT6A/RAN/FERMT2/PIN1/CCT8	14
BP	GO:0051168	nuclear export	18/562	201/18862	3.42136517070147e-05	0.000507735678863951	0.000416106552554889	PARK7/KHDRBS1/RBM8A/DHX9/TPR/SSB/BARD1/SRSF3/HNRNPA2B1/ANP32B/SRSF9/RAN/EIF5A/SRSF2/ALYREF/EIF6/DDX39A/HNRNPA1	18
BP	GO:0051817	modulation of process of other organism involved in symbiotic interaction	12/562	98/18862	3.4342394596653e-05	0.000507758663814218	0.000416125389498626	NUCKS1/HYAL2/PSMC3/HSPA8/PHB2/SNW1/KPNB1/PHB/KPNA2/TYMS/CFL1/PPIB	12
BP	GO:0034728	nucleosome organization	17/562	183/18862	3.52793874718528e-05	0.000519687508441463	0.000425901480918697	HP1BP3/NASP/ANP32E/SMARCC1/RUVBL1/SMARCA5/HMGB2/CENPK/CENPH/ANP32B/SET/NAP1L4/SMARCD1/SUPT16H/CENPX/MIS18A/SOX9	17
BP	GO:0045898	regulation of RNA polymerase II transcription preinitiation complex assembly	5/562	14/18862	3.69439473865673e-05	0.000542206757232267	0.000444356766553603	PSMC2/PSMC3/HMGB1/PSMC5/PSMC4	5
BP	GO:0043928	exonucleolytic catabolism of deadenylated mRNA	7/562	33/18862	4.37204270739862e-05	0.000639311153404223	0.000523937101777325	LSM3/LSM2/LSM5/EXOSC8/NT5C3B/LSM7/LSM4	7
BP	GO:0031396	regulation of protein ubiquitination	18/562	205/18862	4.44007705594187e-05	0.000646890058661312	0.000530148270836241	PARK7/MAD2L2/KDM1A/MAD2L1/HSP90AB1/FBXO5/PPIA/UBXN1/HSP90AA1/BAG5/STUB1/BRCA1/CENPX/UBE2C/PIN1/UBE2S/UBE2L3/UBB	18
BP	GO:0033045	regulation of sister chromatid segregation	10/562	71/18862	4.58695145957503e-05	0.000665858553695401	0.000545693593736238	MAD2L2/TPR/CENPF/MAD2L1/PTTG1/FBXO5/RAD21/UBE2C/ANAPC11/HNRNPU	10
BP	GO:0006367	transcription initiation from RNA polymerase II promoter	17/562	187/18862	4.64416421028415e-05	0.00067172114229907	0.000550498183278533	POLR2J/PSMC2/TAF10/PSMC3/CDK4/HMGB1/SNW1/GTF2A2/MAZ/PSMC5/POLR2E/NR2F6/PSMC4/ERCC1/SOX9/POLR2L/SUB1	17
BP	GO:0033047	regulation of mitotic sister chromatid segregation	8/562	45/18862	4.81668197768015e-05	0.000692787841948494	0.000567763055789452	MAD2L2/TPR/CENPF/MAD2L1/PTTG1/FBXO5/RAD21/HNRNPU	8
BP	GO:2000779	regulation of double-strand break repair	11/562	86/18862	4.82452455064332e-05	0.000692787841948494	0.000567763055789452	MAD2L2/KDM1A/RPA2/PARP1/RIF1/DEK/PRKDC/CHEK1/RAD51AP1/PPP4C/SMCHD1	11
BP	GO:0002183	cytoplasmic translational initiation	7/562	34/18862	5.36520562453661e-05	0.000767666697245525	0.000629128808943965	EIF3I/EIF3B/EIF3M/EIF3A/EIF5/EIF3G/EIF3K	7
BP	GO:0006352	DNA-templated transcription, initiation	20/562	249/18862	6.06424218543338e-05	0.000864587671580359	0.000708558823771689	SMARCA5/POLR2J/PSMC2/TAF10/PSMC3/CDK4/HMGB1/SNW1/GTF2A2/MAZ/UBTF/PSMC5/POLR2E/NR2F6/PSMC4/ERCC1/NAT14/SOX9/POLR2L/SUB1	20
BP	GO:0000018	regulation of DNA recombination	12/562	104/18862	6.21696083303584e-05	0.000883206677775056	0.000723817728753526	MAD2L2/KDM1A/RPA2/PARP1/MSH6/RIF1/CHEK1/RAD51AP1/PPP4C/KPNA2/ALYREF/SMCHD1	12
BP	GO:0000291	nuclear-transcribed mRNA catabolic process, exonucleolytic	7/562	35/18862	6.53563993871407e-05	0.000921917831637688	0.000755542827953258	LSM3/LSM2/LSM5/EXOSC8/NT5C3B/LSM7/LSM4	7
BP	GO:0060260	regulation of transcription initiation from RNA polymerase II promoter	7/562	35/18862	6.53563993871407e-05	0.000921917831637688	0.000755542827953258	PSMC2/PSMC3/HMGB1/PSMC5/PSMC4/ERCC1/SUB1	7
BP	GO:0045739	positive regulation of DNA repair	10/562	74/18862	6.58888823112452e-05	0.000926156402065109	0.000759016479701075	MAD2L2/DHX9/PARP1/RIF1/PRKDC/RAD51AP1/HMGB1/BRCA1/SMCHD1/PCNA	10
BP	GO:0051983	regulation of chromosome segregation	11/562	89/18862	6.64566725693352e-05	0.000930826316293704	0.000762843632275296	MAD2L2/TPR/CENPF/MAD2L1/PTTG1/FBXO5/RAD21/SMC5/UBE2C/ANAPC11/HNRNPU	11
BP	GO:0045839	negative regulation of mitotic nuclear division	8/562	47/18862	6.6687456528056e-05	0.000930826316293704	0.000762843632275296	AURKAIP1/MAD2L2/TPR/CENPF/MAD2L1/FBXO5/RAD21/CHEK1	8
BP	GO:0002200	somatic diversification of immune receptors	10/562	75/18862	7.40292913194641e-05	0.00102769966312455	0.000842234614753478	MAD2L2/MSH6/RIF1/HSPD1/HMGB2/PRKDC/HMGB1/YY1/TCF3/ERCC1	10
BP	GO:0009147	pyrimidine nucleoside triphosphate metabolic process	6/562	25/18862	7.44001008624734e-05	0.00102769966312455	0.000842234614753478	DTYMK/DUT/NME4/DCTPP1/NME1/TYMS	6
BP	GO:0051123	RNA polymerase II preinitiation complex assembly	6/562	25/18862	7.44001008624734e-05	0.00102769966312455	0.000842234614753478	PSMC2/PSMC3/HMGB1/GTF2A2/PSMC5/PSMC4	6
BP	GO:0019081	viral translation	5/562	16/18862	7.67110692769499e-05	0.00104873489230679	0.000859473696152704	DHX9/SSB/EIF3B/EIF3A/EIF3G	5
BP	GO:0033151	V(D)J recombination	5/562	16/18862	7.67110692769499e-05	0.00104873489230679	0.000859473696152704	HMGB2/PRKDC/HMGB1/YY1/TCF3	5
BP	GO:0051444	negative regulation of ubiquitin-protein transferase activity	5/562	16/18862	7.67110692769499e-05	0.00104873489230679	0.000859473696152704	PARK7/MAD2L2/MAD2L1/FBXO5/BAG5	5
BP	GO:0034502	protein localization to chromosome	11/562	91/18862	8.16291734354074e-05	0.00111216266332473	0.000911454898642882	RPA2/CCT3/CCT4/CCT7/XRCC5/CCT5/CCT6A/EZH2/RAD21/SMC5/CCT8	11
BP	GO:0034504	protein localization to nucleus	21/562	275/18862	8.28574219530082e-05	0.00112505723957962	0.000922022439777835	PARK7/CCT3/TPR/PARP1/CCT4/CCT7/BARD1/HYAL2/CCT5/HSP90AB1/CCT6A/HIKESHI/PHB2/RAN/FERMT2/KPNB1/KPNA2/PIN1/CCT8/SOX9/HNRNPU	21
BP	GO:0032481	positive regulation of type I interferon production	10/562	77/18862	9.28934512066435e-05	0.0012570530753116	0.00103019748920695	DHX9/HSPD1/XRCC5/HMGB2/PRKDC/HMGB1/HSP90AA1/POLR2E/XRCC6/POLR2L	10
BP	GO:0070897	transcription preinitiation complex assembly	7/562	37/18862	9.50323338777156e-05	0.00128165228662108	0.00105035737443791	PSMC2/PSMC3/HMGB1/GTF2A2/UBTF/PSMC5/PSMC4	7
BP	GO:0042119	neutrophil activation	31/562	500/18862	0.000105783754524775	0.00142184763657543	0.00116525220295233	PSMA5/ILF2/ARPC5/PSMD14/XRCC5/PSMD1/PSMD2/TUBB/HSP90AB1/PSMB1/PPIA/BRI3/PDAP1/PSMC2/GGH/PSMB7/TUBB4B/PSMD13/PSMC3/GSTP1/NDUFC2/HSPA8/PA2G4/HMGB1/HSP90AA1/PSMD11/KPNB1/PREX1/XRCC6/CCT8/DYNLL1	31
BP	GO:0010965	regulation of mitotic sister chromatid separation	9/562	64/18862	0.000111036689219276	0.00148744450793071	0.00121901105649421	MAD2L2/TPR/CENPF/MAD2L1/PTTG1/FBXO5/RAD21/UBE2C/ANAPC11	9
BP	GO:1900034	regulation of cellular response to heat	10/562	79/18862	0.000115679551944133	0.00154445742930094	0.00126573507284762	RPA2/TPR/HSP90AB1/RPA3/DNAJC2/HIKESHI/HSPA8/HSP90AA1/BAG5/PTGES3	10
BP	GO:2001020	regulation of response to DNA damage stimulus	18/562	221/18862	0.000117248110871274	0.00156018152866042	0.00127862150381726	MAD2L2/KDM1A/RPA2/USP1/DHX9/PARP1/RIF1/DEK/FBXO5/PRKDC/CHEK1/RAD51AP1/HMGB1/PPP4C/BRCA1/SMCHD1/PCNA/ERCC1	18
BP	GO:0015949	nucleobase-containing small molecule interconversion	6/562	27/18862	0.000118210068912448	0.00156256488443209	0.00128057474444018	DTYMK/RRM1/DUT/NME4/NME1/TYMS	6
BP	GO:0070199	establishment of protein localization to chromosome	6/562	27/18862	0.000118210068912448	0.00156256488443209	0.00128057474444018	CCT3/CCT4/CCT7/CCT5/CCT6A/CCT8	6
BP	GO:0051304	chromosome separation	11/562	95/18862	0.000121010222833235	0.00159429970148605	0.00130658249979397	MAD2L2/TPR/CENPF/MAD2L1/PTTG1/FBXO5/RAD21/TOP2A/CENPX/UBE2C/ANAPC11	11
BP	GO:0043414	macromolecule methylation	22/562	305/18862	0.000130208369816321	0.00170984148785117	0.00140127289954684	KDM1A/PARP1/RIF1/METTL5/MRM2/BUD23/EZH2/PHF19/NTMT1/HELLS/SNW1/GSPT1/COPRS/SUZ12/BRCA1/SNRPB/TRMT6/GNAS/DNMT1/PRMT1/SNRPD3/MIS18A	22
BP	GO:0006284	base-excision repair	7/562	39/18862	0.000134842311497029	0.00176488690982341	0.00144638448363336	RPA2/RPA3/FEN1/HMGB1/APEX1/NTHL1/PCNA	7
BP	GO:0032784	regulation of DNA-templated transcription, elongation	8/562	52/18862	0.000140056815244794	0.00182575036999043	0.00149626414669609	ZNF326/EZH2/SUPT16H/LEO1/ALYREF/TCEA2/HMGN1/HNRNPU	8
BP	GO:1904951	positive regulation of establishment of protein localization	23/562	328/18862	0.00014040715520718	0.00182575036999043	0.00149626414669609	CCT3/TPR/CCT4/CCT7/ACSL3/HYAL2/CCT5/HSP90AB1/PPIA/CCT6A/SRI/FIS1/ANP32B/HRAS/CD81/RAN/YWHAB/PDCD5/SAE1/UBE2L3/CCT8/YWHAQ/DYNLL1	23
BP	GO:0051306	mitotic sister chromatid separation	9/562	66/18862	0.000141567433849494	0.00183309852990974	0.00150228621215048	MAD2L2/TPR/CENPF/MAD2L1/PTTG1/FBXO5/RAD21/UBE2C/ANAPC11	9
BP	GO:0043312	neutrophil degranulation	30/562	485/18862	0.00014189064272097	0.00183309852990974	0.00150228621215048	PSMA5/ILF2/ARPC5/PSMD14/XRCC5/PSMD1/PSMD2/TUBB/HSP90AB1/PSMB1/PPIA/BRI3/PDAP1/PSMC2/GGH/PSMB7/TUBB4B/PSMD13/PSMC3/GSTP1/NDUFC2/HSPA8/PA2G4/HMGB1/HSP90AA1/PSMD11/KPNB1/XRCC6/CCT8/DYNLL1	30
BP	GO:0040029	regulation of gene expression, epigenetic	17/562	205/18862	0.000144833498623822	0.00186508169840741	0.00152849749990777	RIF1/SMARCA5/DEK/BAZ1B/EZH2/ATAD2/PHF19/CHEK1/SMARCD1/HMGB1/SUZ12/BRCA1/SMCHD1/POLR2E/DNMT1/POLR2L/HNRNPU	17
BP	GO:0002283	neutrophil activation involved in immune response	30/562	488/18862	0.000157989140791984	0.00202795064322058	0.00166197410587743	PSMA5/ILF2/ARPC5/PSMD14/XRCC5/PSMD1/PSMD2/TUBB/HSP90AB1/PSMB1/PPIA/BRI3/PDAP1/PSMC2/GGH/PSMB7/TUBB4B/PSMD13/PSMC3/GSTP1/NDUFC2/HSPA8/PA2G4/HMGB1/HSP90AA1/PSMD11/KPNB1/XRCC6/CCT8/DYNLL1	30
BP	GO:0009262	deoxyribonucleotide metabolic process	7/562	40/18862	0.00015929014987997	0.00203809704590012	0.00167028942586689	DTYMK/NUDT1/RRM1/DUT/NTHL1/DCTPP1/TYMS	7
BP	GO:0006979	response to oxidative stress	28/562	444/18862	0.000170703057277756	0.00217714570176613	0.00178424449981256	PARK7/SFPQ/NDUFS2/PARP1/HYAL2/HNRNPD/DHFR/NUDT1/CYCS/PPIA/CHCHD2/EZH2/PSIP1/GSTP1/NDUFS8/NDUFA12/APEX1/PSMB5/EIF2S1/BAG5/PCNA/ROMO1/HNRNPM/PRDX2/ERCC1/TXN2/NDUFA6/GPX4	28
BP	GO:0051099	positive regulation of binding	15/562	170/18862	0.000178443237012256	0.00226861593042333	0.00185920744429799	PARK7/KDM1A/DHX9/PARP1/HMGB2/GMNN/HSP90AB1/RAN/HMGB1/EIF2S1/CALM1/NME1/PIN1/CALM3/STMN1	15
BP	GO:0060261	positive regulation of transcription initiation from RNA polymerase II promoter	6/562	29/18862	0.000180334120817559	0.00228537717556729	0.00187294385129816	PSMC2/PSMC3/PSMC5/PSMC4/ERCC1/SUB1	6
BP	GO:0016447	somatic recombination of immunoglobulin gene segments	8/562	54/18862	0.000183801943771527	0.00230735018721992	0.00189095147713308	MAD2L2/MSH6/RIF1/HSPD1/PRKDC/YY1/TCF3/ERCC1	8
BP	GO:0034724	DNA replication-independent nucleosome organization	8/562	54/18862	0.000183801943771527	0.00230735018721992	0.00189095147713308	NASP/RUVBL1/SMARCA5/CENPK/CENPH/SUPT16H/CENPX/MIS18A	8
BP	GO:0051784	negative regulation of nuclear division	8/562	54/18862	0.000183801943771527	0.00230735018721992	0.00189095147713308	AURKAIP1/MAD2L2/TPR/CENPF/MAD2L1/FBXO5/RAD21/CHEK1	8
BP	GO:0009314	response to radiation	28/562	447/18862	0.000190809438849679	0.00238780965482106	0.00195689073072035	KDM1A/USP1/GADD45A/NUCKS1/PARP1/MSH6/XRCC5/HYAL2/SMC1A/PBK/PRKDC/HRAS/RRM1/FEN1/PPP1CA/CHEK1/RAD51AP1/EIF2S1/CALM1/YY1/PCLAF/COPS3/BRCA1/PCNA/NR2F6/ERCC1/XRCC6/JUND	28
BP	GO:0034248	regulation of cellular amide metabolic process	30/562	494/18862	0.000195172763979329	0.00243478023064213	0.00199538470542025	HNRNPR/KHDRBS1/YBX1/RBM8A/DHX9/TPR/METTL5/NCL/HNRNPD/DHFR/UQCC2/SYNCRIP/EIF3B/MALSU1/IGF2BP3/MTPN/PRKDC/PPP1CA/PA2G4/CDK4/EIF2S1/EIF5/GSPT1/C1QBP/EIF5A/TYMS/EIF6/PIN1/EIF3K/RBM3	30
BP	GO:1903362	regulation of cellular protein catabolic process	19/562	251/18862	0.000199547325688317	0.00248159789454132	0.00203375336363106	PARK7/PSMD14/SMARCC1/UQCC2/HSP90AB1/PSMC2/PBK/LAPTM4B/CD81/PSMC3/UBXN1/PSME2/PSMC1/HSP90AA1/BAG5/STUB1/PSMC4/UBB/SUMO2	19
BP	GO:0071478	cellular response to radiation	16/562	191/18862	0.000200565056008199	0.00248650839622587	0.00203777768575836	KDM1A/GADD45A/NUCKS1/PARP1/XRCC5/HYAL2/PBK/HRAS/CHEK1/RAD51AP1/EIF2S1/CALM1/YY1/PCNA/ERCC1/XRCC6	16
BP	GO:0045039	protein insertion into mitochondrial inner membrane	4/562	11/18862	0.000217764516262446	0.00267280010843559	0.00219045004140328	TIMM10/TIMM8B/ROMO1/TIMM13	4
BP	GO:0045899	positive regulation of RNA polymerase II transcription preinitiation complex assembly	4/562	11/18862	0.000217764516262446	0.00267280010843559	0.00219045004140328	PSMC2/PSMC3/PSMC5/PSMC4	4
BP	GO:0033046	negative regulation of sister chromatid segregation	7/562	42/18862	0.000218939287439489	0.00267280010843559	0.00219045004140328	MAD2L2/TPR/CENPF/MAD2L1/PTTG1/FBXO5/RAD21	7
BP	GO:0033048	negative regulation of mitotic sister chromatid segregation	7/562	42/18862	0.000218939287439489	0.00267280010843559	0.00219045004140328	MAD2L2/TPR/CENPF/MAD2L1/PTTG1/FBXO5/RAD21	7
BP	GO:2000816	negative regulation of mitotic sister chromatid separation	7/562	42/18862	0.000218939287439489	0.00267280010843559	0.00219045004140328	MAD2L2/TPR/CENPF/MAD2L1/PTTG1/FBXO5/RAD21	7
BP	GO:0002446	neutrophil mediated immunity	30/562	499/18862	0.000231931607921739	0.00282277737446214	0.00231336148081118	PSMA5/ILF2/ARPC5/PSMD14/XRCC5/PSMD1/PSMD2/TUBB/HSP90AB1/PSMB1/PPIA/BRI3/PDAP1/PSMC2/GGH/PSMB7/TUBB4B/PSMD13/PSMC3/GSTP1/NDUFC2/HSPA8/PA2G4/HMGB1/HSP90AA1/PSMD11/KPNB1/XRCC6/CCT8/DYNLL1	30
BP	GO:0017038	protein import	16/562	194/18862	0.000239608948740172	0.00290735235067103	0.00238267353282501	TPR/HSPD1/HYAL2/HSPA4/HSP90AB1/HIKESHI/HSPA8/PHB2/RAN/HSP90AA1/KPNB1/KPNA2/ROMO1/PDCD5/TOMM40/TOMM22	16
BP	GO:0034605	cellular response to heat	12/562	120/18862	0.000246599421400108	0.00298310572796737	0.00244475598632069	RPA2/TPR/HSP90AB1/RPA3/DNAJC2/HIKESHI/HSPA8/EIF2S1/HSP90AA1/BAG5/STUB1/PTGES3	12
BP	GO:1905818	regulation of chromosome separation	9/562	71/18862	0.000249699745416152	0.00301148454290417	0.00246801338449165	MAD2L2/TPR/CENPF/MAD2L1/PTTG1/FBXO5/RAD21/UBE2C/ANAPC11	9
BP	GO:0034080	CENP-A containing nucleosome assembly	7/562	43/18862	0.000254871703354754	0.00304625101734185	0.00249650568555492	NASP/RUVBL1/SMARCA5/CENPK/CENPH/CENPX/MIS18A	7
BP	GO:0061641	CENP-A containing chromatin organization	7/562	43/18862	0.000254871703354754	0.00304625101734185	0.00249650568555492	NASP/RUVBL1/SMARCA5/CENPK/CENPH/CENPX/MIS18A	7
BP	GO:2000142	regulation of DNA-templated transcription, initiation	7/562	43/18862	0.000254871703354754	0.00304625101734185	0.00249650568555492	PSMC2/PSMC3/HMGB1/PSMC5/PSMC4/ERCC1/SUB1	7
BP	GO:0044788	modulation by host of viral process	6/562	31/18862	0.000265737347865316	0.00316663729157714	0.00259516630688265	NUCKS1/PSMC3/HSPA8/PHB/CFL1/PPIB	6
BP	GO:0042273	ribosomal large subunit biogenesis	9/562	72/18862	0.000277961418935409	0.00330244638211355	0.00270646644752898	MRPL20/MRTO4/EBNA1BP2/NIFK/NHP2/PAK1IP1/MALSU1/GTF3A/EIF6	9
BP	GO:0016072	rRNA metabolic process	18/562	238/18862	0.000294344146159524	0.00347856820753294	0.00285080423716179	MRTO4/EBNA1BP2/NIFK/METTL5/NHP2/RRP36/MRM2/BUD23/POP7/PRKDC/PA2G4/EXOSC8/NOP56/XRN2/EIF6/WDR18/TRIR/DDX49	18
BP	GO:0051985	negative regulation of chromosome segregation	7/562	44/18862	0.000295399454497411	0.00347856820753294	0.00285080423716179	MAD2L2/TPR/CENPF/MAD2L1/PTTG1/FBXO5/RAD21	7
BP	GO:1905819	negative regulation of chromosome separation	7/562	44/18862	0.000295399454497411	0.00347856820753294	0.00285080423716179	MAD2L2/TPR/CENPF/MAD2L1/PTTG1/FBXO5/RAD21	7
BP	GO:0032781	positive regulation of ATPase activity	8/562	58/18862	0.000305100249740572	0.00356128712562679	0.00291859518680731	DHX9/MSH6/ATP1B3/SSBP1/PFN1/UHRF1/DYNLL1/HNRNPU	8
BP	GO:0043486	histone exchange	8/562	58/18862	0.000305100249740572	0.00356128712562679	0.00291859518680731	NASP/ANP32E/RUVBL1/SMARCA5/CENPK/CENPH/CENPX/MIS18A	8
BP	GO:0045815	positive regulation of gene expression, epigenetic	8/562	58/18862	0.000305100249740572	0.00356128712562679	0.00291859518680731	SMARCA5/DEK/BAZ1B/ATAD2/CHEK1/SMARCD1/POLR2E/POLR2L	8
BP	GO:0035821	modulation of process of other organism	12/562	123/18862	0.0003104072296807	0.00361266956526343	0.0029607048330447	NUCKS1/HYAL2/PSMC3/HSPA8/PHB2/SNW1/KPNB1/PHB/KPNA2/TYMS/CFL1/PPIB	12
BP	GO:0006465	signal peptide processing	4/562	12/18862	0.000318967694300799	0.00370150882456044	0.00303351160920099	SPCS1/SEC11A/HM13/SPCS2	4
BP	GO:0035304	regulation of protein dephosphorylation	13/562	142/18862	0.000331267574975913	0.00383310191102563	0.00314135659199126	PPP1R7/GNAI2/HSP90AB1/PPIA/SET/PPP1R14B/PPP2R5E/CALM1/YWHAB/PIN1/URI1/CALM3/RCAN1	13
BP	GO:0030071	regulation of mitotic metaphase/anaphase transition	8/562	59/18862	0.000343891275408921	0.00396767043766593	0.00325164004858815	MAD2L2/TPR/CENPF/MAD2L1/FBXO5/RAD21/UBE2C/ANAPC11	8
BP	GO:0090305	nucleic acid phosphodiester bond hydrolysis	21/562	305/18862	0.000345280509220738	0.00397221842308122	0.00325536727637814	RPA2/PARP1/RFC4/HMGB2/NHP2/RRP36/RPA3/RFC2/POP7/FEN1/HMGB1/RFC3/EXOSC8/APEX1/NTHL1/KPNB1/PCNA/XRN2/TRIR/ERCC1/UBB	21
BP	GO:1902850	microtubule cytoskeleton organization involved in mitosis	13/562	143/18862	0.000354705830511222	0.0040689243546	0.0033346210563487	NUDC/TPR/MAD2L1/KIF2A/CENPH/SMC1A/SMC3/RAN/NUSAP1/KPNB1/TPX2/STMN1/HNRNPU	13
BP	GO:0007051	spindle organization	15/562	182/18862	0.000374109295155876	0.00426698373217788	0.00349693741156229	NUDC/TPR/KIF2A/CENPH/TUBB/FBXO5/SMC1A/NTMT1/SMC3/RAN/KPNB1/HAUS1/TPX2/STMN1/HNRNPU	15
BP	GO:0061136	regulation of proteasomal protein catabolic process	15/562	182/18862	0.000374109295155876	0.00426698373217788	0.00349693741156229	PARK7/PSMD14/SMARCC1/HSP90AB1/PSMC2/PBK/PSMC3/UBXN1/PSME2/PSMC1/BAG5/STUB1/PSMC4/UBB/SUMO2	15
BP	GO:0006353	DNA-templated transcription, termination	9/562	75/18862	0.000379060440145844	0.00431113754148778	0.00353312295088704	DHX9/SNRPG/MAZ/UBTF/SNRPB/XRN2/POLR2E/SNRPD3/POLR2L	9
BP	GO:0061982	meiosis I cell cycle process	12/562	126/18862	0.000387691262364437	0.00439677136181487	0.00360330276144937	MSH6/SGO2/PTTG1/FBXO5/RAD21/CKS2/PSMD13/RAD51AP1/TOP2A/CENPX/ERCC1/UBB	12
BP	GO:0001649	osteoblast differentiation	17/562	223/18862	0.000391951718183183	0.00443249648438319	0.00363258070706227	DHX9/SYNCRIP/FBXO5/CDK6/PSMC2/TNC/ATP5F1B/FERMT2/PHB/CCDC47/ALYREF/GNAS/LRP3/SOX9/JUND/HNRNPU/HSPE1	17
BP	GO:0006611	protein export from nucleus	15/562	183/18862	0.000396601592594537	0.00447241117976665	0.00366529214922338	PARK7/RBM8A/TPR/SSB/BARD1/SRSF3/HNRNPA2B1/ANP32B/SRSF9/RAN/EIF5A/SRSF2/ALYREF/EIF6/DDX39A	15
BP	GO:0006334	nucleosome assembly	13/562	145/18862	0.000405838708193958	0.00456368485383177	0.00374009401057619	HP1BP3/NASP/RUVBL1/SMARCA5/HMGB2/CENPK/CENPH/ANP32B/SET/NAP1L4/CENPX/MIS18A/SOX9	13
BP	GO:0007088	regulation of mitotic nuclear division	11/562	109/18862	0.000409151096749854	0.00458800892759949	0.0037600284112908	AURKAIP1/MAD2L2/TPR/CENPF/MAD2L1/FBXO5/RAD21/CHEK1/NUSAP1/PIN1/ANAPC11	11
BP	GO:0007091	metaphase/anaphase transition of mitotic cell cycle	8/562	61/18862	0.000433540416810595	0.00483576699661707	0.00396307452417621	MAD2L2/TPR/CENPF/MAD2L1/FBXO5/RAD21/UBE2C/ANAPC11	8
BP	GO:0009411	response to UV	13/562	146/18862	0.000433668483163555	0.00483576699661707	0.00396307452417621	KDM1A/USP1/PARP1/MSH6/HYAL2/PBK/FEN1/CHEK1/EIF2S1/YY1/PCLAF/PCNA/ERCC1	13
BP	GO:0035722	interleukin-12-mediated signaling pathway	7/562	47/18862	0.000448861344995056	0.00497519119038794	0.00407733736412977	LMNB1/HNRNPA2B1/PPIA/TALDO1/PSME2/SNRPA1/CFL1	7
BP	GO:0051972	regulation of telomerase activity	7/562	47/18862	0.000448861344995056	0.00497519119038794	0.00407733736412977	CCT4/XRCC5/HNRNPD/HSP90AB1/HNRNPA2B1/HSP90AA1/PTGES3	7
BP	GO:0043248	proteasome assembly	4/562	13/18862	0.000449910826585683	0.00497519119038794	0.00407733736412977	PSMD4/PSMD13/PSMD11/ADRM1	4
BP	GO:0007062	sister chromatid cohesion	8/562	62/18862	0.000484995117769745	0.00533361022076259	0.00437107387568034	SFPQ/SGO2/SMC1A/RAD21/SMC5/FEN1/SMC3/PHB2	8
BP	GO:1902099	regulation of metaphase/anaphase transition of cell cycle	8/562	62/18862	0.000484995117769745	0.00533361022076259	0.00437107387568034	MAD2L2/TPR/CENPF/MAD2L1/FBXO5/RAD21/UBE2C/ANAPC11	8
BP	GO:0009219	pyrimidine deoxyribonucleotide metabolic process	5/562	23/18862	0.000497202238120189	0.00543789406733094	0.00445653801320129	DTYMK/DUT/NTHL1/DCTPP1/TYMS	5
BP	GO:1904666	regulation of ubiquitin protein ligase activity	5/562	23/18862	0.000497202238120189	0.00543789406733094	0.00445653801320129	MAD2L2/MAD2L1/FBXO5/UBE2C/UBE2S	5
BP	GO:0006364	rRNA processing	17/562	228/18862	0.000505609206186906	0.00551473210682549	0.00451950938403481	MRTO4/EBNA1BP2/NIFK/METTL5/NHP2/RRP36/MRM2/BUD23/POP7/PRKDC/PA2G4/EXOSC8/NOP56/XRN2/EIF6/WDR18/DDX49	17
BP	GO:0071426	ribonucleoprotein complex export from nucleus	12/562	130/18862	0.000515522489046513	0.00560753617513264	0.00459556545520311	RBM8A/TPR/SSB/SRSF3/HNRNPA2B1/SRSF9/RAN/EIF5A/SRSF2/ALYREF/EIF6/DDX39A	12
BP	GO:0071166	ribonucleoprotein complex localization	12/562	131/18862	0.000552506985537264	0.00599349969093684	0.00491187560368941	RBM8A/TPR/SSB/SRSF3/HNRNPA2B1/SRSF9/RAN/EIF5A/SRSF2/ALYREF/EIF6/DDX39A	12
BP	GO:0071349	cellular response to interleukin-12	7/562	49/18862	0.000582421804357165	0.00629217254821922	0.00515664810670428	LMNB1/HNRNPA2B1/PPIA/TALDO1/PSME2/SNRPA1/CFL1	7
BP	GO:0006479	protein methylation	14/562	170/18862	0.000584768540929191	0.00629217254821922	0.00515664810670428	KDM1A/RIF1/EZH2/PHF19/NTMT1/SNW1/GSPT1/COPRS/SUZ12/BRCA1/SNRPB/DNMT1/PRMT1/SNRPD3	14
BP	GO:0008213	protein alkylation	14/562	170/18862	0.000584768540929191	0.00629217254821922	0.00515664810670428	KDM1A/RIF1/EZH2/PHF19/NTMT1/SNW1/GSPT1/COPRS/SUZ12/BRCA1/SNRPB/DNMT1/PRMT1/SNRPD3	14
BP	GO:0016445	somatic diversification of immunoglobulins	8/562	64/18862	0.000602754012778961	0.00643367384762998	0.00527261320494515	MAD2L2/MSH6/RIF1/HSPD1/PRKDC/YY1/TCF3/ERCC1	8
BP	GO:0042255	ribosome assembly	8/562	64/18862	0.000602754012778961	0.00643367384762998	0.00527261320494515	MRPL20/MRTO4/XRCC5/RPS10/PRKDC/C1QBP/MRPS7/EIF6	8
BP	GO:0044784	metaphase/anaphase transition of cell cycle	8/562	64/18862	0.000602754012778961	0.00643367384762998	0.00527261320494515	MAD2L2/TPR/CENPF/MAD2L1/FBXO5/RAD21/UBE2C/ANAPC11	8
BP	GO:0009143	nucleoside triphosphate catabolic process	4/562	14/18862	0.000615097578265328	0.00652712349645607	0.0053491983511722	NUDT1/DUT/DCTPP1/ITPA	4
BP	GO:0044794	positive regulation by host of viral process	4/562	14/18862	0.000615097578265328	0.00652712349645607	0.0053491983511722	NUCKS1/HSPA8/CFL1/PPIB	4
BP	GO:0009394	2'-deoxyribonucleotide metabolic process	6/562	36/18862	0.000619684319929071	0.00652712349645607	0.0053491983511722	DTYMK/NUDT1/DUT/NTHL1/DCTPP1/TYMS	6
BP	GO:0032435	negative regulation of proteasomal ubiquitin-dependent protein catabolic process	6/562	36/18862	0.000619684319929071	0.00652712349645607	0.0053491983511722	PARK7/SMARCC1/HSP90AB1/PBK/UBXN1/BAG5	6
BP	GO:2000144	positive regulation of DNA-templated transcription, initiation	6/562	36/18862	0.000619684319929071	0.00652712349645607	0.0053491983511722	PSMC2/PSMC3/PSMC5/PSMC4/ERCC1/SUB1	6
BP	GO:0031334	positive regulation of protein-containing complex assembly	18/562	254/18862	0.000639666816748554	0.00671986824331639	0.00550715918685459	PARK7/RPA2/ARPC5/PARP1/ARPC2/RPA3/ARPC1A/PSMC2/WASL/ARPC5L/PSMC3/FERMT2/HSP90AA1/STUB1/PFN1/PSMC5/PSMC4/ERCC1	18
BP	GO:0006220	pyrimidine nucleotide metabolic process	7/562	50/18862	0.000660096992268494	0.00689818636946552	0.00565329691918016	DTYMK/DUT/NME4/NTHL1/DCTPP1/NME1/TYMS	7
BP	GO:0070671	response to interleukin-12	7/562	50/18862	0.000660096992268494	0.00689818636946552	0.00565329691918016	LMNB1/HNRNPA2B1/PPIA/TALDO1/PSME2/SNRPA1/CFL1	7
BP	GO:0051783	regulation of nuclear division	12/562	135/18862	0.000723533683066872	0.00754137457650902	0.00618041139747654	AURKAIP1/MAD2L2/TPR/CENPF/MAD2L1/FBXO5/RAD21/CHEK1/RAD51AP1/NUSAP1/PIN1/ANAPC11	12
BP	GO:0009152	purine ribonucleotide biosynthetic process	14/562	175/18862	0.000779121514676937	0.00809961741299565	0.00663791027306995	PARP1/ATP5MC3/ACSL3/GMPS/STOML2/ATP5F1B/NME4/ATP5MC1/NME1/ATP5PD/ATP5F1A/ATP5F1D/ATP5MF/ATP5F1E	14
BP	GO:0007052	mitotic spindle organization	11/562	118/18862	0.000802818663497581	0.00830272565979881	0.00680436434728792	NUDC/TPR/KIF2A/CENPH/SMC1A/SMC3/RAN/KPNB1/TPX2/STMN1/HNRNPU	11
BP	GO:0051101	regulation of DNA binding	11/562	118/18862	0.000802818663497581	0.00830272565979881	0.00680436434728792	PARK7/MAD2L2/KDM1A/PARP1/HMGB2/SRI/TAF10/HMGB1/CALM1/NME1/CALM3	11
BP	GO:0009263	deoxyribonucleotide biosynthetic process	4/562	15/18862	0.000819111120262022	0.00844933227929196	0.00692451342791885	DTYMK/RRM1/DUT/TYMS	4
BP	GO:0006298	mismatch repair	6/562	38/18862	0.000835174115689482	0.00857073282733268	0.00702400528091709	RPA2/MSH6/RPA3/HMGB1/PCNA/ERCC1	6
BP	GO:0019692	deoxyribose phosphate metabolic process	6/562	38/18862	0.000835174115689482	0.00857073282733268	0.00702400528091709	DTYMK/NUDT1/DUT/NTHL1/DCTPP1/TYMS	6
BP	GO:0000387	spliceosomal snRNP assembly	7/562	52/18862	0.000839980670222409	0.00859795598853297	0.00704631558178475	SNRPG/LSM2/SNRPC/SNRPD1/SNRPB/LSM4/SNRPD3	7
BP	GO:0031503	protein-containing complex localization	19/562	283/18862	0.000880093767434838	0.00898550976879763	0.00736392900575441	SFPQ/RBM8A/TPR/SSB/SRSF3/HNRNPA2B1/IFT22/WASL/HRAS/SRSF9/RAN/EIF5A/SRSF2/BIRC5/ALYREF/EIF6/DDX39A/DYNLL1/HNRNPU	19
BP	GO:0019080	viral gene expression	15/562	198/18862	0.000901332678955737	0.00917887768977373	0.00752240055369074	DHX9/TPR/NUCKS1/SSB/SPCS1/RPS10/EIF3B/POLR2J/PSMC3/EIF3A/SNW1/POLR2E/EIF3G/POLR2L/RPS26	15
BP	GO:0002181	cytoplasmic translation	10/562	102/18862	0.000929863424028877	0.00944533025120427	0.00774076743506562	EIF3I/DHX9/EIF3B/EIF3M/EIF3A/EIF5/GSPT1/EIF3G/EIF3K/RPS26	10
BP	GO:0006336	DNA replication-independent nucleosome assembly	7/562	53/18862	0.000943348178033142	0.00955798458555407	0.00783309147028321	NASP/RUVBL1/SMARCA5/CENPK/CENPH/CENPX/MIS18A	7
BP	GO:0072527	pyrimidine-containing compound metabolic process	9/562	85/18862	0.000955894106636725	0.00966058043973115	0.00791717224097786	DTYMK/RRM1/ERH/DUT/NME4/NTHL1/DCTPP1/NME1/TYMS	9
BP	GO:0045841	negative regulation of mitotic metaphase/anaphase transition	6/562	39/18862	0.000962507170997201	0.00970285006722431	0.00795181362961005	MAD2L2/TPR/CENPF/MAD2L1/FBXO5/RAD21	6
BP	GO:0042177	negative regulation of protein catabolic process	11/562	121/18862	0.000989098975922381	0.00994580128937568	0.00815092036899579	PARK7/MAD2L2/SMARCC1/MAD2L1/HSP90AB1/PBK/LAPTM4B/UBXN1/BAG5/PHB/PIN1	11
BP	GO:0009165	nucleotide biosynthetic process	18/562	264/18862	0.000999132320422213	0.0100214477967977	0.00821291523901676	PARP1/ATP5MC3/ACSL3/DTYMK/GMPS/STOML2/RRM1/ATP5F1B/DUT/NME4/ATP5MC1/NME1/ATP5PD/TYMS/ATP5F1A/ATP5F1D/ATP5MF/ATP5F1E	18
BP	GO:2001034	positive regulation of double-strand break repair via nonhomologous end joining	4/562	16/18862	0.00106657780392371	0.0106711242938934	0.00874534709034402	MAD2L2/RIF1/PRKDC/SMCHD1	4
BP	GO:0009408	response to heat	13/562	161/18862	0.00108891008700055	0.0108673226682654	0.00890613829052025	RPA2/TPR/HSP90AB1/RPA3/DNAJC2/PSIP1/HIKESHI/HSPA8/EIF2S1/HSP90AA1/BAG5/STUB1/PTGES3	13
BP	GO:0006270	DNA replication initiation	6/562	40/18862	0.00110425135119436	0.0109929461196207	0.00900909095553767	MCM3/MCM7/MCM4/ORC6/CDC34/WDR18	6
BP	GO:0051098	regulation of binding	22/562	357/18862	0.0011145545393675	0.0110679147292414	0.00907053026539455	PARK7/MAD2L2/KDM1A/NES/DHX9/NUCKS1/PARP1/HMGB2/GMNN/HSP90AB1/SRI/TAF10/PPP1CA/RAN/HMGB1/EIF2S1/CALM1/STUB1/NME1/PIN1/CALM3/STMN1	22
BP	GO:0010212	response to ionizing radiation	12/562	142/18862	0.00112902056337773	0.0111837471191164	0.00916545882454743	KDM1A/GADD45A/NUCKS1/PARP1/XRCC5/PRKDC/HRAS/RRM1/RAD51AP1/BRCA1/ERCC1/XRCC6	12
BP	GO:1901293	nucleoside phosphate biosynthetic process	18/562	267/18862	0.00113597395206365	0.0112247723184111	0.0091990803622038	PARP1/ATP5MC3/ACSL3/DTYMK/GMPS/STOML2/RRM1/ATP5F1B/DUT/NME4/ATP5MC1/NME1/ATP5PD/TYMS/ATP5F1A/ATP5F1D/ATP5MF/ATP5F1E	18
BP	GO:0051053	negative regulation of DNA metabolic process	11/562	124/18862	0.00120972084665659	0.0119239644934644	0.00977209198546763	MAD2L2/PARP1/MSH6/RIF1/XRCC5/DNAJC2/SMCHD1/ERCC1/HNRNPU/HNRNPA1/SUB1	11
BP	GO:0051170	import into nucleus	13/562	163/18862	0.00121926472169669	0.0119884353916581	0.00982492806594064	TPR/SNRPG/HYAL2/HSP90AB1/HIKESHI/PHB2/RAN/KPNB1/KPNA2/SNRPD1/SNRPB/SNRPD3/HNRNPA1	13
BP	GO:0034644	cellular response to UV	9/562	88/18862	0.00122628414992372	0.0119983488394498	0.0098330524715246	KDM1A/PARP1/HYAL2/PBK/CHEK1/EIF2S1/YY1/PCNA/ERCC1	9
BP	GO:1903312	negative regulation of mRNA metabolic process	9/562	88/18862	0.00122628414992372	0.0119983488394498	0.0098330524715246	YBX1/DHX9/BARD1/HNRNPD/SYNCRIP/HNRNPA2B1/SRSF9/C1QBP/HNRNPU	9
BP	GO:1902100	negative regulation of metaphase/anaphase transition of cell cycle	6/562	41/18862	0.00126145943264805	0.0122823074515391	0.0100657661531968	MAD2L2/TPR/CENPF/MAD2L1/FBXO5/RAD21	6
BP	GO:2000781	positive regulation of double-strand break repair	6/562	41/18862	0.00126145943264805	0.0122823074515391	0.0100657661531968	MAD2L2/PARP1/RIF1/PRKDC/RAD51AP1/SMCHD1	6
BP	GO:1902175	regulation of oxidative stress-induced intrinsic apoptotic signaling pathway	5/562	28/18862	0.00128436192785913	0.0124748730316633	0.0102235801556823	PARK7/SFPQ/PARP1/PPIA/BAG5	5
BP	GO:0043388	positive regulation of DNA binding	7/562	56/18862	0.00131452252096243	0.0127368298633059	0.0104382626345203	PARK7/PARP1/HMGB2/HMGB1/CALM1/NME1/CALM3	7
BP	GO:1902275	regulation of chromatin organization	14/562	185/18862	0.00133416919375496	0.0128958920616702	0.0105686194830901	PARK7/KDM1A/TPR/RIF1/ATAD2/PHF19/SET/SSRP1/CHEK1/SNW1/BRCA1/DNMT1/EID1/HNRNPU	14
BP	GO:2001022	positive regulation of response to DNA damage stimulus	10/562	107/18862	0.00134426081515626	0.0129620511451783	0.0106228390884965	MAD2L2/DHX9/PARP1/RIF1/PRKDC/RAD51AP1/HMGB1/BRCA1/SMCHD1/PCNA	10
BP	GO:0051382	kinetochore assembly	4/562	17/18862	0.00136213422223276	0.0131027465425378	0.0107381437227633	CENPF/CENPK/CENPH/CENPX	4
BP	GO:0009266	response to temperature stimulus	16/562	228/18862	0.00138789886955743	0.0133184910751761	0.0109149536603859	RPA2/TPR/HSPD1/HSP90AB1/RPA3/DNAJC2/PSIP1/HIKESHI/HSPA8/ATP2B1/EIF2S1/HSP90AA1/BAG5/STUB1/NR2F6/PTGES3	16
BP	GO:0051321	meiotic cell cycle	17/562	250/18862	0.00140478064460635	0.0134481638687495	0.0110212248982369	MSH6/SGO2/SMC4/PTTG1/FBXO5/SMC1A/RAD21/CKS2/SMC2/PSMD13/SMC3/RAD51AP1/MNS1/TOP2A/CENPX/ERCC1/UBB	17
BP	GO:0006368	transcription elongation from RNA polymerase II promoter	9/562	90/18862	0.00143856863568497	0.0137386746259674	0.0112593082843336	POLR2J/EZH2/SSRP1/SUPT16H/LEO1/ADRM1/POLR2E/POLR2L/HNRNPU	9
BP	GO:0019048	modulation by virus of host process	5/562	29/18862	0.00151436772099278	0.0143937046242933	0.0117961275108912	HYAL2/PHB2/KPNB1/KPNA2/TYMS	5
BP	GO:0070979	protein K11-linked ubiquitination	5/562	29/18862	0.00151436772099278	0.0143937046242933	0.0117961275108912	UBE2T/UBE2C/UBE2S/UBE2L3/ANAPC11	5
BP	GO:0009260	ribonucleotide biosynthetic process	14/562	188/18862	0.0015541914278561	0.0147371310688873	0.0120775770915783	PARP1/ATP5MC3/ACSL3/GMPS/STOML2/ATP5F1B/NME4/ATP5MC1/NME1/ATP5PD/ATP5F1A/ATP5F1D/ATP5MF/ATP5F1E	14
BP	GO:0006458	'de novo' protein folding	6/562	43/18862	0.00162661945291169	0.0153509807471004	0.0125806476537254	HSPD1/DNAJC2/HSPA8/SDF2L1/PTGES3/HSPE1	6
BP	GO:0021762	substantia nigra development	6/562	43/18862	0.00162661945291169	0.0153509807471004	0.0125806476537254	NDUFS3/CALM1/CKB/CALM3/YWHAQ/DYNLL1	6
BP	GO:0051702	biological process involved in interaction with symbiont	9/562	92/18862	0.00167944497436076	0.0158121328718117	0.0129585774089207	NUCKS1/HSPD1/PSMC3/HSPA8/SNW1/PHB/ROMO1/CFL1/PPIB	9
BP	GO:0006337	nucleosome disassembly	4/562	18/18862	0.00171039743630053	0.0160656625075569	0.013166353515844	SMARCC1/SET/SMARCD1/SUPT16H	4
BP	GO:1903046	meiotic cell cycle process	14/562	190/18862	0.00171705150690152	0.0160903042618565	0.0131865482664935	MSH6/SGO2/SMC4/PTTG1/FBXO5/RAD21/CKS2/SMC2/PSMD13/RAD51AP1/TOP2A/CENPX/ERCC1/UBB	14
BP	GO:0010639	negative regulation of organelle organization	21/562	346/18862	0.00172429475414166	0.016120338778767	0.0132111625684021	AURKAIP1/MAD2L2/TPR/CENPF/PARP1/MAD2L1/PTTG1/PRELID1/FBXO5/MTPN/SLC25A5/RAD21/CHEK1/PFN1/TOP2A/BRCA1/TPX2/ERCC1/STMN1/HNRNPU/HNRNPA1	21
BP	GO:0016571	histone methylation	11/562	130/18862	0.00177286112473578	0.0165010430463751	0.0135231625852056	KDM1A/RIF1/EZH2/PHF19/NTMT1/SNW1/COPRS/SUZ12/BRCA1/DNMT1/PRMT1	11
BP	GO:0006221	pyrimidine nucleotide biosynthetic process	5/562	30/18862	0.00177328343359091	0.0165010430463751	0.0135231625852056	DTYMK/DUT/NME4/NME1/TYMS	5
BP	GO:0034660	ncRNA metabolic process	27/562	492/18862	0.00180954748951743	0.0167993339026827	0.0137676220255084	MRTO4/EBNA1BP2/TPRKB/NIFK/SSB/METTL5/NHP2/RRP36/MRM2/HNRNPA2B1/BUD23/POP7/PRKDC/HRAS/PPA1/PA2G4/RAN/EXOSC8/RTRAF/NOP56/TRMT6/DTD1/XRN2/EIF6/WDR18/TRIR/DDX49	27
BP	GO:0006470	protein dephosphorylation	20/562	325/18862	0.00186972593076187	0.0173177399433907	0.0141924733003001	PPM1G/PPP1R7/GNAI2/HSP90AB1/PTP4A1/CYCS/PPIA/SET/PPP1R14B/PPP1CA/CDKN3/PPP2R5E/CALM1/PGP/PPP4C/YWHAB/PIN1/URI1/CALM3/RCAN1	20
BP	GO:2000377	regulation of reactive oxygen species metabolic process	14/562	192/18862	0.00189385840014274	0.0175006544753931	0.0143423779426014	PARK7/GADD45A/GNAI2/DHFR/VDAC1/HSP90AB1/STK17A/GSTP1/HSP90AA1/BRCA1/EIF6/ROMO1/PRDX2/DYNLL1	14
BP	GO:0043254	regulation of protein-containing complex assembly	25/562	446/18862	0.00198466672614454	0.0182418039777849	0.0149497750139636	PARK7/RPA2/ARPC5/PARP1/ARPC2/RPA3/ARPC1A/PSMC2/WASL/MTPN/ARPC5L/PSMC3/HSPA8/HMGB1/FERMT2/HSP90AA1/DUT/STUB1/PFN1/PSMC5/PREX1/PSMC4/ERCC1/SOX9/STMN1	25
BP	GO:0006413	translational initiation	14/562	193/18862	0.00198777172603618	0.0182418039777849	0.0149497750139636	KHDRBS1/EIF3I/TPR/RPS10/EIF3B/EIF3M/PPP1CA/EIF3A/EIF2S1/EIF5/EIF6/EIF3G/EIF3K/RPS26	14
BP	GO:1901654	response to ketone	14/562	193/18862	0.00198777172603618	0.0182418039777849	0.0149497750139636	PARK7/NASP/PARP1/HNRNPD/CDC5L/CBX3/TNC/CDK4/ATP2B1/CALM1/NME1/TYMS/PCNA/CALM3	14
BP	GO:0051028	mRNA transport	12/562	152/18862	0.00202054388078923	0.0185000256241069	0.0151613963821655	RBM8A/DHX9/TPR/SRSF3/IGF2BP3/HNRNPA2B1/SRSF9/EIF5A/SRSF2/ALYREF/DDX39A/HNRNPA1	12
BP	GO:1903050	regulation of proteolysis involved in cellular protein catabolic process	15/562	215/18862	0.00204635741941901	0.0186934984400931	0.0153199538951085	PARK7/PSMD14/SMARCC1/HSP90AB1/PSMC2/PBK/PSMC3/UBXN1/PSME2/PSMC1/BAG5/STUB1/PSMC4/UBB/SUMO2	15
BP	GO:0035307	positive regulation of protein dephosphorylation	6/562	45/18862	0.00206694589592927	0.0188384657912092	0.0154387595398898	PPP1R7/HSP90AB1/PPIA/CALM1/PIN1/CALM3	6
BP	GO:0009148	pyrimidine nucleoside triphosphate biosynthetic process	4/562	19/18862	0.00211593815795897	0.0191973298331187	0.0157328607534366	DTYMK/NME4/NME1/TYMS	4
BP	GO:0044827	modulation by host of viral genome replication	4/562	19/18862	0.00211593815795897	0.0191973298331187	0.0157328607534366	NUCKS1/HSPA8/PHB/PPIB	4
BP	GO:0045727	positive regulation of translation	11/562	133/18862	0.00212571703206683	0.0192423183492308	0.0157697303632026	KHDRBS1/DHX9/METTL5/HNRNPD/UQCC2/PRKDC/CDK4/C1QBP/EIF5A/EIF6/RBM3	11
BP	GO:0051225	spindle assembly	10/562	114/18862	0.0021652681279633	0.0195559963050441	0.0160268000517026	TPR/KIF2A/TUBB/FBXO5/SMC1A/SMC3/KPNB1/HAUS1/TPX2/HNRNPU	10
BP	GO:0046824	positive regulation of nucleocytoplasmic transport	7/562	61/18862	0.00217660317849162	0.0196139952337213	0.0160743321343756	KHDRBS1/DHX9/TPR/HYAL2/HSP90AB1/ANP32B/RAN	7
BP	GO:0046390	ribose phosphate biosynthetic process	14/562	195/18862	0.00218719685647554	0.0196650672320954	0.016116187363504	PARP1/ATP5MC3/ACSL3/GMPS/STOML2/ATP5F1B/NME4/ATP5MC1/NME1/ATP5PD/ATP5F1A/ATP5F1D/ATP5MF/ATP5F1E	14
BP	GO:0034404	nucleobase-containing small molecule biosynthetic process	10/562	115/18862	0.00230990185708509	0.0207216364347948	0.016982081541858	DTYMK/GMPS/DNPH1/NUDT1/DUT/NME4/NTHL1/DCTPP1/NME1/ITPA	10
BP	GO:0030261	chromosome condensation	6/562	46/18862	0.00231819650586494	0.0207494180524952	0.0170048495167058	SMC4/SMC5/SMC2/BANF1/NUSAP1/TOP2A	6
BP	GO:0051851	modulation by host of symbiont process	7/562	62/18862	0.00239189874985622	0.0213612076273513	0.0175062317545111	NUCKS1/PSMC3/HSPA8/SNW1/PHB/CFL1/PPIB	7
BP	GO:0006164	purine nucleotide biosynthetic process	14/562	197/18862	0.00240288359338256	0.0214114091624625	0.01754737360957	PARP1/ATP5MC3/ACSL3/GMPS/STOML2/ATP5F1B/NME4/ATP5MC1/NME1/ATP5PD/ATP5F1A/ATP5F1D/ATP5MF/ATP5F1E	14
BP	GO:1990830	cellular response to leukemia inhibitory factor	8/562	79/18862	0.00240931601808766	0.0214209121251802	0.0175551616087597	SRM/RIF1/XRCC5/SMARCA5/SRSF3/SLC25A5/MRPL15/HNRNPU	8
BP	GO:0032388	positive regulation of intracellular transport	15/562	219/18862	0.00244476045957082	0.0216877416769038	0.0177738374464236	KHDRBS1/DHX9/TPR/HYAL2/HSP90AB1/FIS1/ANP32B/HRAS/CD81/RAN/YWHAB/PDCD5/SAE1/UBE2L3/YWHAQ	15
BP	GO:0031498	chromatin disassembly	4/562	20/18862	0.00258325669075287	0.0227645931776721	0.0186563536536771	SMARCC1/SET/SMARCD1/SUPT16H	4
BP	GO:0032986	protein-DNA complex disassembly	4/562	20/18862	0.00258325669075287	0.0227645931776721	0.0186563536536771	SMARCC1/SET/SMARCD1/SUPT16H	4
BP	GO:0051570	regulation of histone H3-K9 methylation	4/562	20/18862	0.00258325669075287	0.0227645931776721	0.0186563536536771	KDM1A/RIF1/BRCA1/DNMT1	4
BP	GO:1990823	response to leukemia inhibitory factor	8/562	80/18862	0.00260881911912069	0.0229392200958806	0.018799466316316	SRM/RIF1/XRCC5/SMARCA5/SRSF3/SLC25A5/MRPL15/HNRNPU	8
BP	GO:1903322	positive regulation of protein modification by small protein conjugation or removal	11/562	137/18862	0.00268279263291037	0.0235321827006876	0.0192854192157307	KDM1A/STUB1/BRCA1/CENPX/UBE2C/PIN1/UBA2/SAE1/UBE2S/UBE2L3/UBB	11
BP	GO:0045793	positive regulation of cell size	3/562	10/18862	0.00269983458840554	0.0235321827006876	0.0192854192157307	KDM1A/HSP90AB1/CDK4	3
BP	GO:0051573	negative regulation of histone H3-K9 methylation	3/562	10/18862	0.00269983458840554	0.0235321827006876	0.0192854192157307	KDM1A/BRCA1/DNMT1	3
BP	GO:0140374	antiviral innate immune response	3/562	10/18862	0.00269983458840554	0.0235321827006876	0.0192854192157307	PHB2/NLRP1/PHB	3
BP	GO:0050685	positive regulation of mRNA processing	5/562	33/18862	0.00274445550390323	0.0238171008077863	0.0195189192359983	NCL/HSPA8/SNW1/LEO1/RBM3	5
BP	GO:0051973	positive regulation of telomerase activity	5/562	33/18862	0.00274445550390323	0.0238171008077863	0.0195189192359983	CCT4/XRCC5/HSP90AB1/HSP90AA1/PTGES3	5
BP	GO:0090316	positive regulation of intracellular protein transport	13/562	179/18862	0.00280594794573969	0.024297926679811	0.0199129722921771	TPR/HYAL2/HSP90AB1/FIS1/ANP32B/HRAS/CD81/RAN/YWHAB/PDCD5/SAE1/UBE2L3/YWHAQ	13
BP	GO:0043462	regulation of ATPase activity	8/562	81/18862	0.00282100376840629	0.0243754265010345	0.0199764860155087	DHX9/MSH6/ATP1B3/SSBP1/PFN1/UHRF1/DYNLL1/HNRNPU	8
BP	GO:0007093	mitotic cell cycle checkpoint signaling	12/562	159/18862	0.00293677574345517	0.0253209692610649	0.0207513902709075	MAD2L2/RPA2/CLSPN/GADD45A/TPR/CENPF/MAD2L1/PRKDC/CHEK1/BRCA1/PCNA/PRMT1	12
BP	GO:0043666	regulation of phosphoprotein phosphatase activity	10/562	119/18862	0.00296794369896401	0.0255345500997076	0.0209264269881582	PPP1R7/GNAI2/HSP90AB1/SET/PPP1R14B/PPP2R5E/CALM1/URI1/CALM3/RCAN1	10
BP	GO:0000028	ribosomal small subunit assembly	4/562	21/18862	0.0031167614425654	0.0266426374276682	0.0218345420117057	XRCC5/RPS10/PRKDC/MRPS7	4
BP	GO:0006293	nucleotide-excision repair, preincision complex stabilization	4/562	21/18862	0.0031167614425654	0.0266426374276682	0.0218345420117057	RPA2/PARP1/RPA3/ERCC1	4
BP	GO:0006295	nucleotide-excision repair, DNA incision, 3'-to lesion	4/562	21/18862	0.0031167614425654	0.0266426374276682	0.0218345420117057	RPA2/PARP1/RPA3/ERCC1	4
BP	GO:0071479	cellular response to ionizing radiation	7/562	65/18862	0.00313706567338714	0.0266703932245975	0.0218572888255588	KDM1A/GADD45A/NUCKS1/XRCC5/HRAS/RAD51AP1/XRCC6	7
BP	GO:0090307	mitotic spindle assembly	7/562	65/18862	0.00313706567338714	0.0266703932245975	0.0218572888255588	TPR/KIF2A/SMC1A/SMC3/KPNB1/TPX2/HNRNPU	7
BP	GO:0051443	positive regulation of ubiquitin-protein transferase activity	5/562	34/18862	0.00314005130650322	0.0266703932245975	0.0218572888255588	STUB1/UBE2C/PIN1/UBE2S/UBE2L3	5
BP	GO:2000059	negative regulation of ubiquitin-dependent protein catabolic process	6/562	49/18862	0.0032106651679827	0.0272122618908428	0.0223013685151195	PARK7/SMARCC1/HSP90AB1/PBK/UBXN1/BAG5	6
BP	GO:0010950	positive regulation of endopeptidase activity	13/562	182/18862	0.00323852454099421	0.027390232982307	0.0224472218407895	PSMD14/HSPD1/PRELID1/MTCH1/CYCS/FIS1/ANP32B/HMGB1/PSME2/NLRP1/ADRM1/PDCD5/HSPE1	13
BP	GO:0048511	rhythmic process	18/562	294/18862	0.00325804949953382	0.0274971112095962	0.0225348121610128	HNRNPR/SFPQ/DHX9/HNRNPD/CBX3/EZH2/PRKDC/MDK/PPP1CA/CDK4/TOP2A/TYMS/PCNA/AHCY/TOP1/NR2F6/JUND/HNRNPU	18
BP	GO:0007127	meiosis I	10/562	121/18862	0.00334882965485416	0.0282036455320207	0.0231138409222446	SGO2/PTTG1/FBXO5/RAD21/CKS2/PSMD13/RAD51AP1/TOP2A/CENPX/UBB	10
BP	GO:0045862	positive regulation of proteolysis	21/562	367/18862	0.00346748933312548	0.0291415103533409	0.0238824528473219	AURKAIP1/NRDC/PSMD14/HSPD1/PRELID1/MTCH1/CYCS/FIS1/PSMC2/ANP32B/PSMC3/HMGB1/PSME2/PSMC1/STUB1/NLRP1/ADRM1/PDCD5/PSMC4/SUMO2/HSPE1	21
BP	GO:0006605	protein targeting	24/562	441/18862	0.00352269516111454	0.0295432753848094	0.0242117128720566	HSPD1/SPCS1/HSPA4/UBE2D2/RPS10/FIS1/HRAS/TIMM10/TIMM8B/HSPA8/HSP90AA1/ROMO1/YWHAB/TIMM13/HOMER3/PDCD5/TOMM40/SAE1/UBE2L3/TOMM22/YWHAQ/SPCS2/UBB/RPS26	24
BP	GO:1901799	negative regulation of proteasomal protein catabolic process	6/562	50/18862	0.00355846991921646	0.0297807377725621	0.0244063213261056	PARK7/SMARCC1/HSP90AB1/PBK/UBXN1/BAG5	6
BP	GO:0060315	negative regulation of ryanodine-sensitive calcium-release channel activity	3/562	11/18862	0.0036306108654592	0.0302576170666245	0.0247971400282325	SRI/CALM1/CALM3	3
BP	GO:0075522	IRES-dependent viral translational initiation	3/562	11/18862	0.0036306108654592	0.0302576170666245	0.0247971400282325	SSB/EIF3B/EIF3A	3
BP	GO:0046822	regulation of nucleocytoplasmic transport	9/562	103/18862	0.0036418578932243	0.0302881181453154	0.0248221366932919	PARK7/KHDRBS1/DHX9/TPR/BARD1/HYAL2/HSP90AB1/ANP32B/RAN	9
BP	GO:0007063	regulation of sister chromatid cohesion	4/562	22/18862	0.00372074983350111	0.0307520358909657	0.025202332968337	SFPQ/RAD21/SMC5/FEN1	4
BP	GO:0071305	cellular response to vitamin D	4/562	22/18862	0.00372074983350111	0.0307520358909657	0.025202332968337	TRIM24/TNC/ATP2B1/SNW1	4
BP	GO:2000773	negative regulation of cellular senescence	4/562	22/18862	0.00372074983350111	0.0307520358909657	0.025202332968337	YBX1/FBXO5/CDK6/PRKDC	4
BP	GO:0000956	nuclear-transcribed mRNA catabolic process	14/562	208/18862	0.00392563254673337	0.0323115981990919	0.0264804469999941	MRTO4/RBM8A/SSB/LSM3/LSM2/RPS10/LSM5/EXOSC8/GSPT1/NT5C3B/XRN2/LSM7/LSM4/RPS26	14
BP	GO:0072522	purine-containing compound biosynthetic process	14/562	208/18862	0.00392563254673337	0.0323115981990919	0.0264804469999941	PARP1/ATP5MC3/ACSL3/GMPS/STOML2/ATP5F1B/NME4/ATP5MC1/NME1/ATP5PD/ATP5F1A/ATP5F1D/ATP5MF/ATP5F1E	14
BP	GO:0031062	positive regulation of histone methylation	5/562	36/18862	0.00405181437937291	0.0332815699639026	0.0272753716506195	RIF1/PHF19/SNW1/BRCA1/DNMT1	5
BP	GO:0019058	viral life cycle	20/562	348/18862	0.00407667554268773	0.0333485425541177	0.0273302579522724	TPR/NUCKS1/HYAL2/SPCS1/DEK/HSP90AB1/PPIA/CD81/FAM111A/BANF1/HSPA8/RAN/SIVA1/TOP2A/KPNB1/SNF8/PHB/KPNA2/PPIB/UBB	20
BP	GO:2001233	regulation of apoptotic signaling pathway	20/562	348/18862	0.00407667554268773	0.0333485425541177	0.0273302579522724	PARK7/KDM1A/SFPQ/PARP1/GNAI2/HYAL2/HMGB2/PRELID1/PPIA/FIS1/SLC25A5/NDUFS3/PPP1CA/GSTP1/BAG5/MAZ/BRCA1/PRDX2/URI1/UBB	20
BP	GO:0042026	protein refolding	4/562	23/18862	0.00439939143252867	0.0358415726503152	0.02937338039162	HSPD1/HSPA8/HSP90AA1/BAG5	4
BP	GO:0048026	positive regulation of mRNA splicing, via spliceosome	4/562	23/18862	0.00439939143252867	0.0358415726503152	0.02937338039162	NCL/HSPA8/SNW1/RBM3	4
BP	GO:0034470	ncRNA processing	22/562	400/18862	0.0044976302058548	0.036567290797907	0.029968130946075	MRTO4/EBNA1BP2/TPRKB/NIFK/SSB/METTL5/NHP2/RRP36/MRM2/HNRNPA2B1/BUD23/POP7/PRKDC/PA2G4/EXOSC8/RTRAF/NOP56/TRMT6/XRN2/EIF6/WDR18/DDX49	22
BP	GO:0044003	modulation by symbiont of host process	5/562	37/18862	0.00457221820964736	0.0370229109389701	0.030341527053665	HYAL2/PHB2/KPNB1/KPNA2/TYMS	5
BP	GO:0045740	positive regulation of DNA replication	5/562	37/18862	0.00457221820964736	0.0370229109389701	0.030341527053665	DHX9/DBF4/STOML2/HRAS/PCNA	5
BP	GO:0007568	aging	18/562	304/18862	0.00461522059135747	0.0372954668030345	0.0305648957978671	YBX1/MSH6/HYAL2/FBXO5/NUDT1/CDK6/PRKDC/SMC5/HRAS/CHEK1/ATP2B1/APEX1/EIF2S1/TYMS/ROMO1/RPN2/ERCC1/JUND	18
BP	GO:0007623	circadian rhythm	14/562	212/18862	0.0046439917789587	0.0374521518820266	0.0306933045167542	HNRNPR/SFPQ/HNRNPD/EZH2/PRKDC/PPP1CA/CDK4/TOP2A/TYMS/AHCY/TOP1/NR2F6/JUND/HNRNPU	14
BP	GO:0000727	double-strand break repair via break-induced replication	3/562	12/18862	0.004734491922512	0.037875935380096	0.0310406094191906	MCM3/MCM7/MCM4	3
BP	GO:0009265	2'-deoxyribonucleotide biosynthetic process	3/562	12/18862	0.004734491922512	0.037875935380096	0.0310406094191906	DTYMK/DUT/TYMS	3
BP	GO:0046385	deoxyribose phosphate biosynthetic process	3/562	12/18862	0.004734491922512	0.037875935380096	0.0310406094191906	DTYMK/DUT/TYMS	3
BP	GO:0071481	cellular response to X-ray	3/562	12/18862	0.004734491922512	0.037875935380096	0.0310406094191906	NUCKS1/XRCC5/XRCC6	3
BP	GO:0010332	response to gamma radiation	6/562	53/18862	0.00477023229871226	0.0380855346729187	0.0312123831250478	KDM1A/PARP1/XRCC5/PRKDC/HRAS/XRCC6	6
BP	GO:0008334	histone mRNA metabolic process	4/562	24/18862	0.00515671316577334	0.0410890198757828	0.0336738407799633	SNRPG/SSB/SNRPB/SNRPD3	4
BP	GO:0034314	Arp2/3 complex-mediated actin nucleation	5/562	39/18862	0.00575254434128645	0.045654387694663	0.0374153140372884	ARPC5/ARPC2/ARPC1A/WASL/ARPC5L	5
BP	GO:1901998	toxin transport	5/562	39/18862	0.00575254434128645	0.045654387694663	0.0374153140372884	CCT3/CCT4/CCT7/CCT5/CCT8	5
BP	GO:1902806	regulation of cell cycle G1/S phase transition	13/562	195/18862	0.00578288311045926	0.0458041059066535	0.0375380131731566	RPA2/CDKN2C/GADD45A/CDK6/EZH2/PRKDC/CCND2/PHB2/CDK4/APEX1/PSME2/PCNA/PRMT1	13
BP	GO:0071902	positive regulation of protein serine/threonine kinase activity	18/562	311/18862	0.00581816438858009	0.0459923014637856	0.0376922457940739	GADD45A/CKS1B/HSP90AB1/PDGFA/PPIA/DBF4/EZH2/PBK/CKS2/HRAS/CD81/CCND2/FERMT2/CALM1/MAP2K2/PRDX2/CALM3/UBB	18
BP	GO:0031960	response to corticosteroid	11/562	152/18862	0.00590145506328679	0.0465585150447448	0.0381562769642091	PARP1/CBX3/GSTP1/ATP2B1/HMGB1/CALM1/TYMS/PCNA/CALM3/UBE2L3/HNRNPU	11
BP	GO:0006851	mitochondrial calcium ion transmembrane transport	4/562	25/18862	0.00599658644826996	0.0468096003209362	0.038362049835848	VDAC1/STOML2/PHB2/PHB	4
BP	GO:0033119	negative regulation of RNA splicing	4/562	25/18862	0.00599658644826996	0.0468096003209362	0.038362049835848	HNRNPA2B1/SRSF9/C1QBP/RPS26	4
BP	GO:0039529	RIG-I signaling pathway	4/562	25/18862	0.00599658644826996	0.0468096003209362	0.038362049835848	PHB2/C1QBP/PHB/UFD1	4
BP	GO:0043247	telomere maintenance in response to DNA damage	3/562	13/18862	0.00601986625128989	0.0468096003209362	0.038362049835848	RIF1/APEX1/ERCC1	3
BP	GO:0046831	regulation of RNA export from nucleus	3/562	13/18862	0.00601986625128989	0.0468096003209362	0.038362049835848	KHDRBS1/DHX9/TPR	3
BP	GO:0051280	negative regulation of release of sequestered calcium ion into cytosol	3/562	13/18862	0.00601986625128989	0.0468096003209362	0.038362049835848	SRI/CALM1/CALM3	3
BP	GO:1901070	guanosine-containing compound biosynthetic process	3/562	13/18862	0.00601986625128989	0.0468096003209362	0.038362049835848	GMPS/NME4/NME1	3
BP	GO:0140013	meiotic nuclear division	12/562	174/18862	0.00603881366865786	0.0468096003209362	0.038362049835848	SGO2/SMC4/PTTG1/FBXO5/RAD21/CKS2/SMC2/PSMD13/RAD51AP1/TOP2A/CENPX/UBB	12
BP	GO:2000045	regulation of G1/S transition of mitotic cell cycle	12/562	174/18862	0.00603881366865786	0.0468096003209362	0.038362049835848	RPA2/CDKN2C/GADD45A/CDK6/EZH2/PRKDC/CCND2/CDK4/APEX1/PSME2/PCNA/PRMT1	12
BP	GO:0031297	replication fork processing	5/562	40/18862	0.0064165861970139	0.049449830305945	0.0405258075600878	NUCKS1/FAM111A/ALYREF/CENPX/PCNA	5
BP	GO:0072528	pyrimidine-containing compound biosynthetic process	5/562	40/18862	0.0064165861970139	0.049449830305945	0.0405258075600878	DTYMK/DUT/NME4/NME1/TYMS	5
BP	GO:1904591	positive regulation of protein import	5/562	40/18862	0.0064165861970139	0.049449830305945	0.0405258075600878	TPR/HYAL2/HSP90AB1/RAN/PDCD5	5
BP	GO:0006406	mRNA export from nucleus	9/562	113/18862	0.00668157917655651	0.0512939693707953	0.0420371418638413	RBM8A/TPR/SRSF3/HNRNPA2B1/SRSF9/EIF5A/SRSF2/ALYREF/DDX39A	9
BP	GO:0071427	mRNA-containing ribonucleoprotein complex export from nucleus	9/562	113/18862	0.00668157917655651	0.0512939693707953	0.0420371418638413	RBM8A/TPR/SRSF3/HNRNPA2B1/SRSF9/EIF5A/SRSF2/ALYREF/DDX39A	9
BP	GO:0000381	regulation of alternative mRNA splicing, via spliceosome	6/562	57/18862	0.00682560611692761	0.0522990779630998	0.042860862332379	KHDRBS1/RBM8A/PUF60/RBM25/HNRNPU/HNRNPA1	6
BP	GO:0071482	cellular response to light stimulus	10/562	134/18862	0.00686532980878344	0.0525026754725355	0.0430277173738636	KDM1A/PARP1/HYAL2/PBK/CHEK1/EIF2S1/CALM1/YY1/PCNA/ERCC1	10
BP	GO:0009264	deoxyribonucleotide catabolic process	4/562	26/18862	0.00692271609946152	0.0525699749286194	0.0430828715531455	NUDT1/DUT/NTHL1/DCTPP1	4
BP	GO:0032786	positive regulation of DNA-templated transcription, elongation	4/562	26/18862	0.00692271609946152	0.0525699749286194	0.0430828715531455	SUPT16H/LEO1/ALYREF/HMGN1	4
BP	GO:0050434	positive regulation of viral transcription	4/562	26/18862	0.00692271609946152	0.0525699749286194	0.0430828715531455	DHX9/POLR2J/POLR2E/POLR2L	4
BP	GO:0006305	DNA alkylation	7/562	75/18862	0.00693997414513588	0.0525699749286194	0.0430828715531455	PARP1/EZH2/HELLS/BRCA1/GNAS/DNMT1/MIS18A	7
BP	GO:0006306	DNA methylation	7/562	75/18862	0.00693997414513588	0.0525699749286194	0.0430828715531455	PARP1/EZH2/HELLS/BRCA1/GNAS/DNMT1/MIS18A	7
BP	GO:0018205	peptidyl-lysine modification	21/562	391/18862	0.0070617232435809	0.0533909075537404	0.0437556535906089	PARK7/KDM1A/TPR/RIF1/RUVBL1/EZH2/SMC5/PHF19/SET/TAF10/CHEK1/SNW1/NDUFAB1/SUZ12/BRCA1/DNMT1/DHPS/UBA2/SAE1/EID1/SUMO2	21
BP	GO:0010952	positive regulation of peptidase activity	13/562	200/18862	0.00710846572183593	0.0536219274828418	0.0439449822320094	PSMD14/HSPD1/PRELID1/MTCH1/CYCS/FIS1/ANP32B/HMGB1/PSME2/NLRP1/ADRM1/PDCD5/HSPE1	13
BP	GO:0070317	negative regulation of G0 to G1 transition	5/562	41/18862	0.00713257602539804	0.0536219274828418	0.0439449822320094	CBX3/EZH2/CHEK1/SUZ12/BRCA1	5
BP	GO:1900026	positive regulation of substrate adhesion-dependent cell spreading	5/562	41/18862	0.00713257602539804	0.0536219274828418	0.0439449822320094	ARPC2/MDK/FERMT2/C1QBP/PREX1	5
BP	GO:0051384	response to glucocorticoid	10/562	135/18862	0.00722326438487323	0.0542016380158157	0.0444200746105778	CBX3/GSTP1/ATP2B1/HMGB1/CALM1/TYMS/PCNA/CALM3/UBE2L3/HNRNPU	10
BP	GO:0035306	positive regulation of dephosphorylation	6/562	58/18862	0.007426324268616	0.0555054142962653	0.0454885633458477	PPP1R7/HSP90AB1/PPIA/CALM1/PIN1/CALM3	6
BP	GO:2001234	negative regulation of apoptotic signaling pathway	14/562	224/18862	0.00745720710708639	0.0555054142962653	0.0454885633458477	PARK7/KDM1A/GNAI2/HMGB2/PRELID1/PPIA/SLC25A5/NDUFS3/GSTP1/BAG5/MAZ/BRCA1/PRDX2/URI1	14
BP	GO:0007569	cell aging	9/562	115/18862	0.00747273973380668	0.0555054142962653	0.0454885633458477	YBX1/FBXO5/CDK6/PRKDC/SMC5/HRAS/CHEK1/ROMO1/ERCC1	9
BP	GO:0006122	mitochondrial electron transport, ubiquinol to cytochrome c	3/562	14/18862	0.00749389407120568	0.0555054142962653	0.0454885633458477	CYCS/CYC1/UQCRFS1	3
BP	GO:0010649	regulation of cell communication by electrical coupling	3/562	14/18862	0.00749389407120568	0.0555054142962653	0.0454885633458477	SRI/CALM1/CALM3	3
BP	GO:1901841	regulation of high voltage-gated calcium channel activity	3/562	14/18862	0.00749389407120568	0.0555054142962653	0.0454885633458477	SRI/CALM1/CALM3	3
BP	GO:0009416	response to light stimulus	18/562	319/18862	0.00749434326294765	0.0555054142962653	0.0454885633458477	KDM1A/USP1/PARP1/MSH6/HYAL2/PBK/FEN1/PPP1CA/CHEK1/EIF2S1/CALM1/YY1/PCLAF/COPS3/PCNA/NR2F6/ERCC1/JUND	18
BP	GO:0033157	regulation of intracellular protein transport	15/562	248/18862	0.00767106560586033	0.0567090627751749	0.0464749939629901	PARK7/TPR/BARD1/HYAL2/HSP90AB1/FIS1/ANP32B/HRAS/CD81/RAN/YWHAB/PDCD5/SAE1/UBE2L3/YWHAQ	15
BP	GO:0072595	maintenance of protein localization in organelle	5/562	42/18862	0.00790248997610278	0.058311903853239	0.0477885764096263	RER1/PARK7/BARD1/KDELR2/HNRNPU	5
BP	GO:0046386	deoxyribose phosphate catabolic process	4/562	27/18862	0.0079386309107767	0.0584705066343553	0.0479185567502311	NUDT1/DUT/NTHL1/DCTPP1	4
BP	GO:0000288	nuclear-transcribed mRNA catabolic process, deadenylation-dependent decay	7/562	77/18862	0.00799382748891939	0.0586605870142761	0.0480743340471391	LSM3/LSM2/LSM5/EXOSC8/NT5C3B/LSM7/LSM4	7
BP	GO:1903363	negative regulation of cellular protein catabolic process	7/562	77/18862	0.00799382748891939	0.0586605870142761	0.0480743340471391	PARK7/SMARCC1/HSP90AB1/PBK/LAPTM4B/UBXN1/BAG5	7
BP	GO:0018208	peptidyl-proline modification	6/562	59/18862	0.0080642761297782	0.0589607881136897	0.0483203589962419	PPIA/NTMT1/FKBP2/FKBP3/PIN1/PPIB	6
BP	GO:1904589	regulation of protein import	6/562	59/18862	0.0080642761297782	0.0589607881136897	0.0483203589962419	TPR/HYAL2/HSP90AB1/HSPA8/RAN/PDCD5	6
CC	GO:0098798	mitochondrial protein-containing complex	58/571	265/19520	4.45783365950577e-34	2.42506151077114e-31	1.74559381193278e-31	MRPL20/MRPS15/NDUFS2/ATP5MC3/MRPL3/MRPS18C/NDUFS6/VDAC1/MRPL14/MALSU1/CHCHD3/NDUFB2/MRPL15/NDUFB9/CYC1/MRPL17/NDUFS3/TIMM10/MRPL11/NDUFV1/NDUFS8/NDUFC2/TIMM8B/MRPL51/PHB2/ATP5F1B/NDUFA12/MRPL57/MRPL52/COX5A/MRPL28/MRPS34/NDUFB10/NDUFAB1/ATP5MC1/PHB/ATP5PD/MRPS7/MRPL12/NDUFV2/ATP5F1A/MRPS26/ROMO1/ATP5F1D/NDUFS7/TIMM13/MRPL4/MRPL34/UQCRFS1/MRPS12/TOMM40/MRPL40/TOMM22/NDUFA6/NDUFB7/NDUFA4/ATP5MF/ATP…	58
CC	GO:0005743	mitochondrial inner membrane	71/571	493/19520	2.4458424778309e-29	6.65269153970006e-27	4.78870211448998e-27	AURKAIP1/MRPL20/MRPS15/NDUFS2/ATP5MC3/HSPD1/MRPL3/MRPS18C/NDUFS6/TMEM14C/UQCC2/MTCH1/MRPL14/CYCS/COA1/CHCHD3/NDUFB2/SLC25A5/MRPL15/NDUFB9/CYC1/STOML2/MRPL17/NDUFS3/MTCH2/TIMM10/MRPL11/NDUFV1/NDUFS8/NDUFC2/TIMM8B/MRPL51/PHB2/ATP5F1B/NDUFA12/SLC25A3/MRPL57/MRPL52/COX5A/MRPL28/NME4/MRPS34/NDUFB10/NDUFAB1/SLC25A11/ATP5MC1/PHB/MRPS23/ATP5PD/MRPS7/MRPL12/TYMS/NDUFV2/ATP5F1A/MRPS26/ROMO1/RAB5IF/ATP5F1D/…	71
CC	GO:0000502	proteasome complex	24/571	62/19520	3.28900941807404e-21	5.96407041144093e-19	4.29302281938086e-19	PSMB2/PSMA5/PSMD4/PSMD14/PSMD1/PSMD2/PSMB1/PSMC2/PSMB7/PSMD13/PSMC3/PSMB5/PSME2/PSMA3/PSMC1/PSMA4/PSMB6/PSMD11/PSMB3/PSMC5/PSMA7/ADRM1/PSMD8/PSMC4	24
CC	GO:1905369	endopeptidase complex	24/571	68/19520	4.32903322968264e-20	5.3768340994798e-18	3.87032175891348e-18	PSMB2/PSMA5/PSMD4/PSMD14/PSMD1/PSMD2/PSMB1/PSMC2/PSMB7/PSMD13/PSMC3/PSMB5/PSME2/PSMA3/PSMC1/PSMA4/PSMB6/PSMD11/PSMB3/PSMC5/PSMA7/ADRM1/PSMD8/PSMC4	24
CC	GO:1905368	peptidase complex	27/571	92/19520	4.94194310613952e-20	5.3768340994798e-18	3.87032175891348e-18	PSMB2/PSMA5/PSMD4/PSMD14/PSMD1/SPCS1/PSMD2/PSMB1/PSMC2/PSMB7/PSMD13/PSMC3/PSMB5/PSME2/PSMA3/PSMC1/PSMA4/SEC11A/PSMB6/PSMD11/PSMB3/PSMC5/PSMA7/ADRM1/PSMD8/PSMC4/SPCS2	27
CC	GO:0098800	inner mitochondrial membrane protein complex	32/571	142/19520	1.12927331227342e-19	1.02387446979457e-17	7.36999424852127e-18	NDUFS2/ATP5MC3/NDUFS6/CHCHD3/NDUFB2/NDUFB9/CYC1/NDUFS3/TIMM10/NDUFV1/NDUFS8/NDUFC2/PHB2/ATP5F1B/NDUFA12/COX5A/NDUFB10/NDUFAB1/ATP5MC1/PHB/ATP5PD/NDUFV2/ATP5F1A/ROMO1/ATP5F1D/NDUFS7/UQCRFS1/NDUFA6/NDUFB7/NDUFA4/ATP5MF/ATP5F1E	32
CC	GO:0005681	spliceosomal complex	35/571	191/19520	2.54450217219227e-18	1.97744168810371e-16	1.4233906888053e-16	HNRNPR/YBX1/RBM8A/SNRPG/PRPF40A/HNRNPA3/NCL/LSM3/LSM2/SNRPC/CDC5L/SYNCRIP/HNRNPA2B1/LSM5/BUD31/LSM8/RHEB/HSPA8/PNN/SNW1/SNRPA1/SNRNP25/SRRM2/ALYREF/SNRPD1/TXNL4A/SNRPB/RALY/LSM7/HNRNPM/LSM4/SNRPD3/RBM3/HNRNPU/HNRNPA1	35
CC	GO:0098687	chromosomal region	46/571	345/19520	6.31903401215535e-18	4.29694312826564e-16	3.09300085858131e-16	KDM1A/RPA2/TPR/CENPF/PARP1/RIF1/SSB/SGO2/XRCC5/SMC4/MAD2L1/CENPK/CENPH/NHP2/MCM3/HNRNPA2B1/CBX3/BAZ1B/MCM7/EZH2/SMC1A/PRKDC/MCM4/RAD21/DCTN3/SMC5/FEN1/PPP1CA/CHEK1/HELLS/SMC3/RAD51AP1/APEX1/CENPV/TOP2A/BIRC5/ALYREF/CENPX/SMCHD1/PCNA/ERCC1/XRCC6/MIS18A/PTGES3/DYNLL1/HNRNPU	46
CC	GO:0005759	mitochondrial matrix	53/571	476/19520	5.34692018913855e-17	3.23191620321264e-15	2.32637931036204e-15	MRPL20/PARK7/MRPS15/NDUFS2/HSPD1/DTYMK/MRPL3/MRPS18C/VDAC1/UQCC2/MRPL14/MRM2/NUDT1/MALSU1/MDH2/SSBP1/SLC25A5/MRPL15/DECR1/GLDC/MRPL17/NDUFS3/MRPL11/NDUFS8/MRPL51/ATP5F1B/MRPL57/MRPL52/GLRX5/MRPL28/NME4/MRPS34/ECI1/NDUFAB1/TUFM/C1QBP/MRPS7/MRPL12/TYMS/ATP5F1A/MRPS26/ATP5F1D/NDUFS7/CLPP/MRPL4/GADD45GIP1/MRPL34/MRPS12/ETFB/MRPL40/TXN2/HSPE1/ATP5F1E	53
CC	GO:0071013	catalytic step 2 spliceosome	23/571	87/19520	3.81255443077796e-16	2.07402961034321e-14	1.49291605078884e-14	HNRNPR/RBM8A/SNRPG/HNRNPA3/LSM3/LSM2/CDC5L/SYNCRIP/HNRNPA2B1/BUD31/PNN/SNW1/SNRPA1/SRRM2/ALYREF/SNRPD1/SNRPB/RALY/LSM7/HNRNPM/SNRPD3/HNRNPU/HNRNPA1	23
CC	GO:0022624	proteasome accessory complex	14/571	24/19520	4.30234847600995e-16	2.12770688268129e-14	1.53155371586192e-14	PSMD4/PSMD14/PSMD1/PSMD2/PSMC2/PSMD13/PSMC3/PSME2/PSMC1/PSMD11/PSMC5/ADRM1/PSMD8/PSMC4	14
CC	GO:0005838	proteasome regulatory particle	13/571	21/19520	1.64833291401129e-15	7.47244254351783e-14	5.37877056151051e-14	PSMD4/PSMD14/PSMD1/PSMD2/PSMC2/PSMD13/PSMC3/PSMC1/PSMD11/PSMC5/ADRM1/PSMD8/PSMC4	13
CC	GO:0000313	organellar ribosome	22/571	87/19520	4.66447447625846e-15	1.81248151077472e-13	1.30465000388582e-13	MRPL20/MRPS15/MRPL3/MRPS18C/MRPL14/MALSU1/MRPL15/MRPL17/MRPL11/MRPL51/MRPL57/MRPL52/MRPL28/MRPS34/NDUFAB1/MRPS7/MRPL12/MRPS26/MRPL4/MRPL34/MRPS12/MRPL40	22
CC	GO:0005761	mitochondrial ribosome	22/571	87/19520	4.66447447625846e-15	1.81248151077472e-13	1.30465000388582e-13	MRPL20/MRPS15/MRPL3/MRPS18C/MRPL14/MALSU1/MRPL15/MRPL17/MRPL11/MRPL51/MRPL57/MRPL52/MRPL28/MRPS34/NDUFAB1/MRPS7/MRPL12/MRPS26/MRPL4/MRPL34/MRPS12/MRPL40	22
CC	GO:0005747	mitochondrial respiratory chain complex I	16/571	50/19520	4.57971686636164e-13	1.46550939723572e-11	1.05489453516194e-11	NDUFS2/NDUFS6/NDUFB2/NDUFB9/NDUFS3/NDUFV1/NDUFS8/NDUFC2/NDUFA12/NDUFB10/NDUFAB1/NDUFV2/NDUFS7/NDUFA6/NDUFB7/NDUFA4	16
CC	GO:0030964	NADH dehydrogenase complex	16/571	50/19520	4.57971686636164e-13	1.46550939723572e-11	1.05489453516194e-11	NDUFS2/NDUFS6/NDUFB2/NDUFB9/NDUFS3/NDUFV1/NDUFS8/NDUFC2/NDUFA12/NDUFB10/NDUFAB1/NDUFV2/NDUFS7/NDUFA6/NDUFB7/NDUFA4	16
CC	GO:0045271	respiratory chain complex I	16/571	50/19520	4.57971686636164e-13	1.46550939723572e-11	1.05489453516194e-11	NDUFS2/NDUFS6/NDUFB2/NDUFB9/NDUFS3/NDUFV1/NDUFS8/NDUFC2/NDUFA12/NDUFB10/NDUFAB1/NDUFV2/NDUFS7/NDUFA6/NDUFB7/NDUFA4	16
CC	GO:0005746	mitochondrial respirasome	20/571	89/19520	9.17191375525861e-13	2.77195615714482e-11	1.99529351868784e-11	NDUFS2/NDUFS6/NDUFB2/NDUFB9/CYC1/NDUFS3/NDUFV1/NDUFS8/NDUFC2/NDUFA12/COX5A/NDUFB10/NDUFAB1/NDUFV2/RAB5IF/NDUFS7/UQCRFS1/NDUFA6/NDUFB7/NDUFA4	20
CC	GO:0000781	chromosome, telomeric region	26/571	161/19520	1.31911407739711e-12	3.77683188475804e-11	2.71861737834751e-11	KDM1A/RPA2/PARP1/RIF1/SSB/XRCC5/NHP2/MCM3/HNRNPA2B1/CBX3/MCM7/EZH2/PRKDC/MCM4/SMC5/FEN1/PPP1CA/CHEK1/RAD51AP1/APEX1/ALYREF/SMCHD1/PCNA/ERCC1/XRCC6/PTGES3	26
CC	GO:0070469	respirasome	21/571	103/19520	1.86716704742938e-12	5.07869436900791e-11	3.655716534967e-11	NDUFS2/NDUFS6/CYCS/NDUFB2/NDUFB9/CYC1/NDUFS3/NDUFV1/NDUFS8/NDUFC2/NDUFA12/COX5A/NDUFB10/NDUFAB1/NDUFV2/RAB5IF/NDUFS7/UQCRFS1/NDUFA6/NDUFB7/NDUFA4	21
CC	GO:0000315	organellar large ribosomal subunit	16/571	57/19520	4.45530078486293e-12	1.10167437589338e-10	7.9300090524833e-11	MRPL20/MRPL3/MRPL14/MALSU1/MRPL15/MRPL17/MRPL11/MRPL51/MRPL57/MRPL52/MRPL28/NDUFAB1/MRPL12/MRPL4/MRPL34/MRPL40	16
CC	GO:0005762	mitochondrial large ribosomal subunit	16/571	57/19520	4.45530078486293e-12	1.10167437589338e-10	7.9300090524833e-11	MRPL20/MRPL3/MRPL14/MALSU1/MRPL15/MRPL17/MRPL11/MRPL51/MRPL57/MRPL52/MRPL28/NDUFAB1/MRPL12/MRPL4/MRPL34/MRPL40	16
CC	GO:0098803	respiratory chain complex	19/571	87/19520	5.87778049724018e-12	1.3902228654342e-10	1.00070221737911e-10	NDUFS2/NDUFS6/NDUFB2/NDUFB9/CYC1/NDUFS3/NDUFV1/NDUFS8/NDUFC2/NDUFA12/COX5A/NDUFB10/NDUFAB1/NDUFV2/NDUFS7/UQCRFS1/NDUFA6/NDUFB7/NDUFA4	19
CC	GO:0005684	U2-type spliceosomal complex	19/571	93/19520	2.05426122816384e-11	4.65632545050471e-10	3.35168937226732e-10	RBM8A/SNRPG/PRPF40A/LSM3/LSM2/SNRPC/CDC5L/LSM5/BUD31/LSM8/SNW1/SNRPA1/SRRM2/SNRPD1/TXNL4A/SNRPB/LSM7/LSM4/SNRPD3	19
CC	GO:0005840	ribosome	30/571	243/19520	2.93625750351816e-11	6.38929632765552e-10	4.59910648972108e-10	AURKAIP1/MRPL20/MRPS15/DHX9/MRPL3/MRPS18C/RPS10/MRPL14/MALSU1/MRPL15/MRPL17/MRPL11/MRPL51/MRPL57/APEX1/MRPL52/MRPL28/MRPS34/NDUFAB1/MRPS23/MRPS7/MRPL12/MRPS26/MRPL4/GADD45GIP1/MRPL34/MRPS12/MRPL40/RBM3/RPS26	30
CC	GO:0005839	proteasome core complex	10/571	20/19520	6.02285500787593e-11	1.26016658626327e-09	9.07085855437185e-10	PSMB2/PSMA5/PSMB1/PSMB7/PSMB5/PSMA3/PSMA4/PSMB6/PSMB3/PSMA7	10
CC	GO:1990204	oxidoreductase complex	20/571	111/19520	6.80973840984801e-11	1.37203618331752e-09	9.87611184586144e-10	NDUFS2/NDUFS6/NDUFB2/NDUFB9/CYC1/GLDC/RRM1/NDUFS3/NDUFV1/NDUFS8/NDUFC2/NDUFA12/NDUFB10/NDUFAB1/NDUFV2/NDUFS7/UQCRFS1/NDUFA6/NDUFB7/NDUFA4	20
CC	GO:1904813	ficolin-1-rich granule lumen	21/571	124/19520	7.69099133067277e-11	1.494249744245e-09	1.07558224624446e-09	PSMA5/ILF2/ARPC5/PSMD14/PSMD2/HSP90AB1/PSMB1/PPIA/PDAP1/PSMC2/PSMB7/PSMD13/PSMC3/GSTP1/HSPA8/HMGB1/HSP90AA1/PSMD11/KPNB1/XRCC6/CCT8	21
CC	GO:0034399	nuclear periphery	21/571	128/19520	1.4257134567525e-10	2.67444179473573e-09	1.92510129187634e-09	SFPQ/EBNA1BP2/ZNF326/TPR/CENPF/PRPF40A/RUVBL1/LMNB1/HNRNPA2B1/SMC1A/RAD21/SMC3/PHB2/SNW1/YY1/PCNA/EIF6/UHRF1/HNRNPM/CFL1/HNRNPU	21
CC	GO:0101031	chaperone complex	11/571	28/19520	1.66775701033313e-10	3.02419937873741e-09	2.1768617819085e-09	CCT3/CCT4/CCT7/CCT5/HSP90AB1/CCT6A/HSPA8/STUB1/SDF2L1/CCT8/PTGES3	11
CC	GO:0008540	proteasome regulatory particle, base subcomplex	8/571	12/19520	2.28019132108454e-10	4.00136799570964e-09	2.88024166873836e-09	PSMD4/PSMD1/PSMD2/PSMC2/PSMC3/PSMC1/PSMC5/PSMC4	8
CC	GO:0044391	ribosomal subunit	25/571	187/19520	2.4209412907114e-10	4.11560019420937e-09	2.96246763205473e-09	MRPL20/MRPS15/MRPL3/MRPS18C/RPS10/MRPL14/MALSU1/MRPL15/MRPL17/MRPL11/MRPL51/MRPL57/MRPL52/MRPL28/MRPS34/NDUFAB1/MRPS7/MRPL12/MRPS26/MRPL4/MRPL34/MRPS12/MRPL40/RBM3/RPS26	25
CC	GO:0000793	condensed chromosome	26/571	217/19520	1.19144875186626e-09	1.96408521519772e-08	1.41377650939155e-08	CENPF/NIFK/RIF1/SGO2/MAD2L1/SMARCA5/HMGB2/CENPK/CENPH/CBX3/BAZ1B/SMC1A/RAD21/DCTN3/SMC5/SMC2/BANF1/CHEK1/SMC3/HMGB1/CENPV/TOP2A/BRCA1/BIRC5/CENPX/HNRNPU	26
CC	GO:0000228	nuclear chromosome	28/571	250/19520	1.29569524742448e-09	2.05009578462574e-08	1.47568814218416e-08	RPA2/ANP32E/DHX9/NIFK/RUVBL1/SMARCA5/CENPK/CDC5L/MCM3/RPA3/BAZ1B/MCM7/TRIM24/SMC1A/MCM4/RAD21/SMC2/CHEK1/SMC3/YY1/ORC6/TOP2A/BRCA1/BIRC5/SMCHD1/PCNA/TOP1/HNRNPU	28
CC	GO:0071005	U2-type precatalytic spliceosome	13/571	50/19520	1.31899544966729e-09	2.05009578462574e-08	1.47568814218416e-08	SNRPG/LSM3/LSM2/LSM5/LSM8/SNRPA1/SRRM2/SNRPD1/TXNL4A/SNRPB/LSM7/LSM4/SNRPD3	13
CC	GO:0071011	precatalytic spliceosome	13/571	53/19520	2.8856689395368e-09	4.36056639752228e-08	3.13879779388214e-08	SNRPG/LSM3/LSM2/LSM5/LSM8/SNRPA1/SRRM2/SNRPD1/TXNL4A/SNRPB/LSM7/LSM4/SNRPD3	13
CC	GO:0046540	U4/U6 x U5 tri-snRNP complex	11/571	41/19520	1.7370396507954e-08	2.55391775684513e-07	1.83834637296128e-07	SNRPG/LSM3/LSM2/LSM5/LSM8/SNRPD1/TXNL4A/SNRPB/LSM7/LSM4/SNRPD3	11
CC	GO:0016363	nuclear matrix	17/571	109/19520	1.78902736184217e-08	2.56113390747931e-07	1.84354066095647e-07	SFPQ/ZNF326/CENPF/PRPF40A/RUVBL1/LMNB1/HNRNPA2B1/SMC1A/RAD21/SMC3/PHB2/SNW1/YY1/UHRF1/HNRNPM/CFL1/HNRNPU	17
CC	GO:0097526	spliceosomal tri-snRNP complex	11/571	42/19520	2.29176742572803e-08	3.19672174255397e-07	2.30104583635851e-07	SNRPG/LSM3/LSM2/LSM5/LSM8/SNRPD1/TXNL4A/SNRPB/LSM7/LSM4/SNRPD3	11
CC	GO:0101002	ficolin-1-rich granule	22/571	185/19520	2.59451003043476e-08	3.52853364139127e-07	2.53988876663613e-07	PSMA5/ILF2/ARPC5/PSMD14/PSMD2/HSP90AB1/PSMB1/PPIA/PDAP1/PSMC2/PSMB7/PSMD13/PSMC3/GSTP1/HSPA8/HMGB1/HSP90AA1/PSMD11/KPNB1/XRCC6/CCT8/DYNLL1	22
CC	GO:0015934	large ribosomal subunit	17/571	115/19520	4.06539306834727e-08	5.39408251019735e-07	3.88273741059097e-07	MRPL20/MRPL3/MRPL14/MALSU1/MRPL15/MRPL17/MRPL11/MRPL51/MRPL57/MRPL52/MRPL28/NDUFAB1/MRPL12/MRPL4/MRPL34/MRPL40/RBM3	17
CC	GO:0000775	chromosome, centromeric region	22/571	196/19520	7.39209322730982e-08	9.57452075156319e-07	6.89187639237908e-07	TPR/CENPF/SGO2/SMC4/MAD2L1/CENPK/CENPH/CBX3/BAZ1B/SMC1A/RAD21/DCTN3/SMC5/HELLS/SMC3/CENPV/TOP2A/BIRC5/CENPX/MIS18A/DYNLL1/HNRNPU	22
CC	GO:0033290	eukaryotic 48S preinitiation complex	7/571	15/19520	9.27243702426683e-08	1.17307110260492e-06	8.44393285930786e-07	EIF3I/EIF3B/EIF3M/EIF3A/EIF2S1/EIF3G/EIF3K	7
CC	GO:0005753	mitochondrial proton-transporting ATP synthase complex	8/571	22/19520	1.1366940037828e-07	1.40536713194964e-06	1.01160327609378e-06	ATP5MC3/ATP5F1B/ATP5MC1/ATP5PD/ATP5F1A/ATP5F1D/ATP5MF/ATP5F1E	8
CC	GO:0071007	U2-type catalytic step 2 spliceosome	9/571	30/19520	1.21689031903537e-07	1.47108518567832e-06	1.05890806709043e-06	SNRPG/CDC5L/BUD31/SNW1/SNRPA1/SRRM2/SNRPD1/SNRPB/SNRPD3	9
CC	GO:0045259	proton-transporting ATP synthase complex	8/571	23/19520	1.69841123192417e-07	2.00855589166684e-06	1.44578713564254e-06	ATP5MC3/ATP5F1B/ATP5MC1/ATP5PD/ATP5F1A/ATP5F1D/ATP5MF/ATP5F1E	8
CC	GO:0005688	U6 snRNP	6/571	11/19520	2.48858053542278e-07	2.76283226789795e-06	1.98872601327019e-06	LSM3/LSM2/LSM5/LSM8/LSM7/LSM4	6
CC	GO:0005832	chaperonin-containing T-complex	6/571	11/19520	2.48858053542278e-07	2.76283226789795e-06	1.98872601327019e-06	CCT3/CCT4/CCT7/CCT5/CCT6A/CCT8	6
CC	GO:0019774	proteasome core complex, beta-subunit complex	6/571	11/19520	2.48858053542278e-07	2.76283226789795e-06	1.98872601327019e-06	PSMB2/PSMB1/PSMB7/PSMB5/PSMB6/PSMB3	6
CC	GO:0034774	secretory granule lumen	28/571	322/19520	3.11402837678599e-07	3.38806287394316e-06	2.4387759077145e-06	PSMA5/ILF2/ARPC5/PSMD14/OLA1/XRCC5/PSMD1/PSMD2/TUBB/HSP90AB1/PSMB1/PDGFA/PPIA/PSMC2/GGH/PSMB7/TUBB4B/PSMD13/PSMC3/GSTP1/HSPA8/PA2G4/HMGB1/HSP90AA1/PSMD11/KPNB1/XRCC6/CCT8	28
CC	GO:0005657	replication fork	12/571	65/19520	3.42665930778839e-07	3.65510326164095e-06	2.63099538183133e-06	RPA2/RFC4/SMARCA5/CDC5L/MCM3/RPA3/BAZ1B/RFC2/RFC3/PCNA/RTF2/UHRF1	12
CC	GO:0097525	spliceosomal snRNP complex	14/571	91/19520	3.86113047824657e-07	4.03933650031949e-06	2.90757193908446e-06	SNRPG/PRPF40A/LSM3/LSM2/SNRPC/LSM5/LSM8/SNRPA1/SNRPD1/TXNL4A/SNRPB/LSM7/LSM4/SNRPD3	14
CC	GO:0060205	cytoplasmic vesicle lumen	28/571	326/19520	4.00549824255961e-07	4.11130385651402e-06	2.95937506699538e-06	PSMA5/ILF2/ARPC5/PSMD14/OLA1/XRCC5/PSMD1/PSMD2/TUBB/HSP90AB1/PSMB1/PDGFA/PPIA/PSMC2/GGH/PSMB7/TUBB4B/PSMD13/PSMC3/GSTP1/HSPA8/PA2G4/HMGB1/HSP90AA1/PSMD11/KPNB1/XRCC6/CCT8	28
CC	GO:0070993	translation preinitiation complex	7/571	18/19520	4.247556296536e-07	4.27901967651034e-06	3.08009930275125e-06	EIF3I/EIF3B/EIF3M/EIF3A/EIF2S1/EIF3G/EIF3K	7
CC	GO:0031983	vesicle lumen	28/571	328/19520	4.53495025997136e-07	4.48547807531713e-06	3.22871099848679e-06	PSMA5/ILF2/ARPC5/PSMD14/OLA1/XRCC5/PSMD1/PSMD2/TUBB/HSP90AB1/PSMB1/PDGFA/PPIA/PSMC2/GGH/PSMB7/TUBB4B/PSMD13/PSMC3/GSTP1/HSPA8/PA2G4/HMGB1/HSP90AA1/PSMD11/KPNB1/XRCC6/CCT8	28
CC	GO:0034709	methylosome	6/571	12/19520	4.8539442398352e-07	4.71526011869705e-06	3.39411138574942e-06	SNRPG/ERH/SNRPD1/SNRPB/PRMT1/SNRPD3	6
CC	GO:0031970	organelle envelope lumen	14/571	93/19520	5.08121899502128e-07	4.84944409349399e-06	3.49069892178747e-06	PARK7/DTYMK/PRELID1/TUBB/UQCC2/CYCS/CHCHD2/STOML2/TIMM10/COA4/TIMM8B/NME4/TIMM13/NDUFB7	14
CC	GO:0005758	mitochondrial intermembrane space	13/571	83/19520	8.12784683162821e-07	7.62335978690646e-06	5.48740294258747e-06	PARK7/DTYMK/PRELID1/UQCC2/CYCS/CHCHD2/STOML2/TIMM10/COA4/TIMM8B/NME4/TIMM13/NDUFB7	13
CC	GO:0005819	spindle	30/571	381/19520	9.81508243054504e-07	9.04983871562119e-06	6.51420279065612e-06	MAD2L2/NUDC/JTB/TPR/CENPF/MZT2B/RIF1/MAD2L1/KIF2A/PTP4A1/FBXO5/CBX3/SMC1A/SLC25A5/RAD21/DCTN3/CLTA/SMC3/CKAP2/RTRAF/CALM1/NUSAP1/NUBP2/CENPV/BIRC5/HAUS1/TPX2/CALM3/DYNLL1/HNRNPU	30
CC	GO:0030532	small nuclear ribonucleoprotein complex	14/571	101/19520	1.41818388147061e-06	1.28582005253335e-05	9.25551585801873e-06	SNRPG/PRPF40A/LSM3/LSM2/SNRPC/LSM5/LSM8/SNRPA1/SNRPD1/TXNL4A/SNRPB/LSM7/LSM4/SNRPD3	14
CC	GO:0090734	site of DNA damage	13/571	91/19520	2.37949107244215e-06	2.12203794001398e-05	1.52747313019582e-05	MAD2L2/RPA2/ARPC5/PARP1/RIF1/XRCC5/ARPC2/RPA3/CBX3/ARPC1A/SMC5/PAXX/SMCHD1	13
CC	GO:0140534	endoplasmic reticulum protein-containing complex	15/571	127/19520	4.66639702531679e-06	4.09438706737473e-05	2.94719812125271e-05	PDIA6/SPCS1/DPM2/UBXN1/ATP5F1B/DAD1/SEC11A/EMC6/HM13/RPN2/ATP5F1D/UFD1/SDF2L1/SPCS2/ATP5F1E	15
CC	GO:0035861	site of double-strand break	11/571	69/19520	4.77735687427995e-06	4.12520974540999e-05	2.96938472386323e-05	MAD2L2/RPA2/ARPC5/PARP1/RIF1/ARPC2/RPA3/ARPC1A/SMC5/PAXX/SMCHD1	11
CC	GO:0120114	Sm-like protein family complex	14/571	113/19520	5.49834588484899e-06	4.67359400212164e-05	3.36411952165102e-05	SNRPG/PRPF40A/LSM3/LSM2/SNRPC/LSM5/LSM8/SNRPA1/SNRPD1/TXNL4A/SNRPB/LSM7/LSM4/SNRPD3	14
CC	GO:0005852	eukaryotic translation initiation factor 3 complex	6/571	17/19520	5.7365635928668e-06	4.72831908260536e-05	3.40351141394968e-05	EIF3I/EIF3B/EIF3M/EIF3A/EIF3G/EIF3K	6
CC	GO:0016282	eukaryotic 43S preinitiation complex	6/571	17/19520	5.7365635928668e-06	4.72831908260536e-05	3.40351141394968e-05	EIF3I/EIF3B/EIF3M/EIF3A/EIF3G/EIF3K	6
CC	GO:0005689	U12-type spliceosomal complex	7/571	29/19520	1.57437762514333e-05	0.000127830063892234	9.20139004797043e-05	YBX1/SNRPG/SNRNP25/SNRPD1/SNRPB/LSM7/SNRPD3	7
CC	GO:0005635	nuclear envelope	31/571	462/19520	1.7159724703069e-05	0.000137277797624552	9.8814513769995e-05	AKIRIN1/YBX1/TPR/CENPF/PARP1/RIF1/MAD2L1/LMNB1/TUBB/NUDT1/CBX3/SCRN1/DNAJC2/RRM1/BANF1/EI24/CCND2/CDK4/TMPO/RAN/SYNE2/MNS1/EIF5A/CENPV/KPNB1/MRPS23/JPT1/TXNL4A/LMNB2/RANBP1/ATP5MF	31
CC	GO:0016469	proton-transporting two-sector ATPase complex	9/571	52/19520	1.76364969271083e-05	0.000139047164178941	0.000100088129014253	ATP5MC3/ATP5F1B/ATP5MC1/ATP5PD/ATP5F1A/ATP5F1D/ATP6V0B/ATP5MF/ATP5F1E	9
CC	GO:0005874	microtubule	29/571	423/19520	2.15395399131166e-05	0.000167392995896221	0.000120491862371119	NUDC/CCT3/CCT4/CCT7/CCT5/KIF2A/TUBB2A/TUBB/CCT6A/DCTN3/TUBB4B/EIF3A/KIF21A/TUBA1B/CKAP2/CALM1/BIRC5/DCXR/HAUS1/TPX2/MAP2K2/CALM3/CCT8/TBCB/DYNLL1/TUBA1A/STMN1/HNRNPU/TUBB2B	29
CC	GO:0043596	nuclear replication fork	7/571	35/19520	5.82538721436672e-05	0.000446339527410633	0.000321281548368335	RPA2/SMARCA5/CDC5L/MCM3/RPA3/BAZ1B/PCNA	7
CC	GO:0036464	cytoplasmic ribonucleoprotein granule	19/571	234/19520	6.27893729238927e-05	0.000474408595424967	0.000341486063270294	YBX1/DHX9/SNRPG/BARD1/NCL/LSM3/TUBB/LSM2/PSMC2/PSMC3/EIF2S1/PSMA4/CARHSP1/KPNB1/TOP1/LSM4/TUBA1A/EID1/HNRNPU	19
CC	GO:0016607	nuclear speck	27/571	411/19520	8.49059857738104e-05	0.000632724058369217	0.000455443788145025	HP1BP3/SFPQ/GADD45A/RBM8A/PRPF40A/BARD1/SMC4/SRSF3/CDC5L/STK17A/SMC5/FIBP/HIKESHI/SRSF9/APEX1/PNN/RBM25/SNW1/SNRPA1/SRRM2/SRSF2/ALYREF/CDC34/ABHD17A/PIN1/DDX39A/HNRNPU	27
CC	GO:0071004	U2-type prespliceosome	5/571	17/19520	9.72526331216186e-05	0.000705405765575474	0.000507761116087609	SNRPG/PRPF40A/SNRPC/SNRPB/LSM7	5
CC	GO:0071010	prespliceosome	5/571	17/19520	9.72526331216186e-05	0.000705405765575474	0.000507761116087609	SNRPG/PRPF40A/SNRPC/SNRPB/LSM7	5
CC	GO:0035770	ribonucleoprotein granule	19/571	244/19520	0.000109583721624179	0.000784388744257279	0.000564614188977763	YBX1/DHX9/SNRPG/BARD1/NCL/LSM3/TUBB/LSM2/PSMC2/PSMC3/EIF2S1/PSMA4/CARHSP1/KPNB1/TOP1/LSM4/TUBA1A/EID1/HNRNPU	19
CC	GO:0034708	methyltransferase complex	11/571	96/19520	0.000113439717806335	0.000801444240086312	0.000576890977771107	SNRPG/RUVBL1/EZH2/PHF19/ERH/SUZ12/SNRPD1/SNRPB/TRMT6/PRMT1/SNRPD3	11
CC	GO:0000314	organellar small ribosomal subunit	6/571	28/19520	0.000132752849559918	0.000914146204564498	0.000658015456845962	MRPS15/MRPS18C/MRPS34/MRPS7/MRPS26/MRPS12	6
CC	GO:0005763	mitochondrial small ribosomal subunit	6/571	28/19520	0.000132752849559918	0.000914146204564498	0.000658015456845962	MRPS15/MRPS18C/MRPS34/MRPS7/MRPS26/MRPS12	6
CC	GO:1990391	DNA repair complex	7/571	40/19520	0.000142310309918041	0.000967710107442681	0.000696571516967255	KDM1A/MSH6/XRCC5/PRKDC/PAXX/ERCC1/XRCC6	7
CC	GO:0000779	condensed chromosome, centromeric region	12/571	117/19520	0.000164299602325326	0.0011034442427775	0.000794274880637056	CENPF/SGO2/MAD2L1/CENPK/CENPH/CBX3/SMC1A/DCTN3/CENPV/BIRC5/CENPX/HNRNPU	12
CC	GO:0005667	transcription regulator complex	26/571	409/19520	0.00019280307498287	0.0012790838145205	0.000920702745746181	KDM1A/SFPQ/PARP1/HYAL2/SRA1/HNRNPAB/CBX3/PRKDC/TAF10/LMO2/DRAP1/CHD4/CDK4/HMGB1/APEX1/YY1/GTF2A2/SNF8/YWHAB/TCF3/RFXANK/XRCC6/SOX9/JUND/HNRNPU/SUB1	26
CC	GO:0000776	kinetochore	13/571	137/19520	0.000195207394922107	0.00127943160045333	0.000920953087013619	TPR/CENPF/SGO2/MAD2L1/CENPK/CENPH/SMC1A/DCTN3/CENPV/BIRC5/CENPX/DYNLL1/HNRNPU	13
CC	GO:0000307	cyclin-dependent protein kinase holoenzyme complex	7/571	43/19520	0.000228020141811329	0.00147670187077813	0.00106295103701522	CKS1B/CDK6/CKS2/CCND2/CDK4/SNW1/PCNA	7
CC	GO:0042470	melanosome	11/571	106/19520	0.000275074254269339	0.00174000458514559	0.00125248008063885	PDIA6/CCT4/ATP1B3/HSP90AB1/GGH/HSPA8/RAN/HSP90AA1/AHCY/YWHAB/PPIB	11
CC	GO:0048770	pigment granule	11/571	106/19520	0.000275074254269339	0.00174000458514559	0.00125248008063885	PDIA6/CCT4/ATP1B3/HSP90AB1/GGH/HSPA8/RAN/HSP90AA1/AHCY/YWHAB/PPIB	11
CC	GO:0005685	U1 snRNP	6/571	33/19520	0.000344736720128705	0.00215559512356339	0.00155162806881885	SNRPG/PRPF40A/SNRPC/SNRPD1/SNRPB/SNRPD3	6
CC	GO:0005697	telomerase holoenzyme complex	5/571	22/19520	0.000366655473603161	0.00226659747318318	0.00163152914091359	NHP2/SNRPB/SNRPD3/PTGES3/HNRNPU	5
CC	GO:0005687	U4 snRNP	4/571	13/19520	0.000419691701779984	0.00256530658166642	0.00184654421126143	SNRPG/SNRPD1/SNRPB/SNRPD3	4
CC	GO:0005682	U5 snRNP	5/571	23/19520	0.000457314270249467	0.00274494510995515	0.00197585058224326	SNRPG/SNRPD1/TXNL4A/SNRPB/SNRPD3	5
CC	GO:0031965	nuclear membrane	20/571	295/19520	0.000459172803319704	0.00274494510995515	0.00197585058224326	AKIRIN1/YBX1/TPR/RIF1/LMNB1/NUDT1/CBX3/SCRN1/DNAJC2/EI24/CCND2/CDK4/SYNE2/CENPV/KPNB1/MRPS23/JPT1/TXNL4A/LMNB2/ATP5MF	20
CC	GO:0030894	replisome	5/571	24/19520	0.0005638732243238	0.0032870832147429	0.00236608931092175	RPA2/CDC5L/MCM3/RPA3/PCNA	5
CC	GO:0033177	proton-transporting two-sector ATPase complex, proton-transporting domain	5/571	24/19520	0.0005638732243238	0.0032870832147429	0.00236608931092175	ATP5MC3/ATP5MC1/ATP5PD/ATP6V0B/ATP5MF	5
CC	GO:0008278	cohesin complex	4/571	14/19520	0.000574031076103999	0.0032870832147429	0.00236608931092175	SGO2/SMC1A/RAD21/SMC3	4
CC	GO:0045263	proton-transporting ATP synthase complex, coupling factor F(o)	4/571	14/19520	0.000574031076103999	0.0032870832147429	0.00236608931092175	ATP5MC3/ATP5MC1/ATP5PD/ATP5MF	4
CC	GO:0005686	U2 snRNP	5/571	25/19520	0.000688031677378403	0.00389884617181095	0.00280644499983296	SNRPG/SNRPA1/SNRPD1/SNRPB/SNRPD3	5
CC	GO:0000922	spindle pole	13/571	166/19520	0.00122318252095841	0.00685991022063272	0.00493786107212727	CENPF/MAD2L1/KIF2A/SMC1A/RAD21/SMC3/CKAP2/CALM1/NUBP2/HAUS1/TPX2/CALM3/HNRNPU	13
CC	GO:0032993	protein-DNA complex	15/571	208/19520	0.00123727289928233	0.00686812711438352	0.00494377570926987	HP1BP3/RPA2/PARP1/XRCC5/CDC5L/MCM3/RPA3/MCM7/PRKDC/MCM4/PCNA/TOP1/WDR18/XRCC6/JUND	15
CC	GO:0015935	small ribosomal subunit	8/571	74/19520	0.00141138723209066	0.00775550155815472	0.00558252047142716	MRPS15/MRPS18C/RPS10/MRPS34/MRPS7/MRPS26/MRPS12/RPS26	8
CC	GO:0000152	nuclear ubiquitin ligase complex	6/571	43/19520	0.00148214433987809	0.00806286520893684	0.00580376520457528	MAD2L2/BARD1/BRCA1/UBE2C/UBE2S/ANAPC11	6
CC	GO:0033178	proton-transporting two-sector ATPase complex, catalytic domain	4/571	18/19520	0.00159894758149685	0.00861215331024044	0.00619915060257245	ATP5F1B/ATP5F1A/ATP5F1D/ATP5F1E	4
CC	GO:0009295	nucleoid	6/571	44/19520	0.0016744196835399	0.00884353696937576	0.00636570385566522	VDAC1/UQCC2/SSBP1/SLC25A5/ATP5F1B/TUFM	6
CC	GO:0042645	mitochondrial nucleoid	6/571	44/19520	0.0016744196835399	0.00884353696937576	0.00636570385566522	VDAC1/UQCC2/SSBP1/SLC25A5/ATP5F1B/TUFM	6
CC	GO:0034719	SMN-Sm protein complex	4/571	19/19520	0.00197890796304259	0.0103512108836074	0.00745094901064619	SNRPG/SNRPD1/SNRPB/SNRPD3	4
CC	GO:0005652	nuclear lamina	3/571	10/19520	0.00256234798104535	0.013150163223478	0.00946567476612584	LMNB1/PCNA/EIF6	3
CC	GO:0071162	CMG complex	3/571	10/19520	0.00256234798104535	0.013150163223478	0.00946567476612584	MCM3/MCM7/MCM4	3
CC	GO:0001650	fibrillar center	11/571	139/19520	0.0026122771720745	0.0132811101084909	0.00955993219883633	SMARCA5/CDCA7L/FAM111A/EXOSC8/LEO1/ORC6/UBTF/NOP56/TOP1/TIMM13/NFIC	11
CC	GO:1904949	ATPase complex	9/571	103/19520	0.00323012572128953	0.0162702628924213	0.0117115669426872	ANP32E/SMARCC1/RUVBL1/ATP1B3/RFC4/SMARCA5/CHD4/SMARCD1/YY1	9
CC	GO:0000276	mitochondrial proton-transporting ATP synthase complex, coupling factor F(o)	3/571	11/19520	0.00344711768076255	0.0170758699266761	0.0122914543589851	ATP5MC3/ATP5MC1/ATP5PD	3
CC	GO:0005680	anaphase-promoting complex	4/571	22/19520	0.00348423081224456	0.0170758699266761	0.0122914543589851	MAD2L2/UBE2C/UBE2S/ANAPC11	4
CC	GO:0043601	nuclear replisome	4/571	22/19520	0.00348423081224456	0.0170758699266761	0.0122914543589851	RPA2/CDC5L/MCM3/RPA3	4
CC	GO:0008180	COP9 signalosome	5/571	36/19520	0.0037481653309959	0.0182053744648372	0.0131044878113766	HSP90AB1/STOML2/COPS3/ATP5F1A/DYNLL1	5
CC	GO:0090575	RNA polymerase II transcription regulator complex	12/571	170/19520	0.00436319888558169	0.0209092146449461	0.0150507504797212	SFPQ/HYAL2/HNRNPAB/CBX3/TAF10/DRAP1/CHD4/GTF2A2/TCF3/RFXANK/JUND/HNRNPU	12
CC	GO:0005751	mitochondrial respiratory chain complex IV	3/571	12/19520	0.00449701859091671	0.0209092146449461	0.0150507504797212	COX5A/UQCRFS1/NDUFA4	3
CC	GO:0031261	DNA replication preinitiation complex	3/571	12/19520	0.00449701859091671	0.0209092146449461	0.0150507504797212	MCM3/MCM7/MCM4	3
CC	GO:0042555	MCM complex	3/571	12/19520	0.00449701859091671	0.0209092146449461	0.0150507504797212	MCM3/MCM7/MCM4	3
CC	GO:0045120	pronucleus	3/571	12/19520	0.00449701859091671	0.0209092146449461	0.0150507504797212	CENPF/RIF1/EZH2	3
CC	GO:0030496	midbody	13/571	193/19520	0.00457259869008431	0.0210804549780158	0.0151740117101816	NUDC/JTB/CENPF/GNAI2/LAP3/DCTN3/RAN/ERH/CENPV/BIRC5/PIN1/CCDC124/HNRNPU	13
CC	GO:0000932	P-body	8/571	91/19520	0.00517538752374304	0.0236589143942539	0.0170300235190837	LSM3/LSM2/PSMC2/PSMC3/PSMA4/CARHSP1/TOP1/LSM4	8
CC	GO:0000803	sex chromosome	4/571	25/19520	0.0056225142461837	0.0254887312493661	0.0183471517507047	SMARCC1/SMC5/SMCHD1/HNRNPU	4
CC	GO:0005662	DNA replication factor A complex	3/571	13/19520	0.00572021665765773	0.0255065398505394	0.0183599706354502	RPA2/CDC5L/RPA3	3
CC	GO:0030130	clathrin coat of trans-Golgi network vesicle	3/571	13/19520	0.00572021665765773	0.0255065398505394	0.0183599706354502	CLTB/AP1S1/CLTA	3
CC	GO:0016234	inclusion body	7/571	74/19520	0.00585567106117165	0.0256893956232046	0.0184915928247526	TPR/HSP90AB1/BAG5/STUB1/PSMC5/XRN2/PSMC4	7
CC	GO:0070603	SWI/SNF superfamily-type complex	7/571	74/19520	0.00585567106117165	0.0256893956232046	0.0184915928247526	ANP32E/SMARCC1/RUVBL1/SMARCA5/CHD4/SMARCD1/YY1	7
CC	GO:0072686	mitotic spindle	11/571	157/19520	0.00655827655059313	0.0285416195481813	0.020544664225858	NUDC/TPR/MAD2L1/SMC1A/SMC3/RTRAF/NUSAP1/HAUS1/TPX2/DYNLL1/HNRNPU	11
CC	GO:0030684	preribosome	7/571	78/19520	0.00778352889542473	0.0334124339197276	0.0240507457781321	MRTO4/EBNA1BP2/XRCC5/RRP36/PRKDC/NOP56/EIF6	7
CC	GO:0061695	transferase complex, transferring phosphorus-containing groups	15/571	253/19520	0.00780032924228936	0.0334124339197276	0.0240507457781321	MAD2L2/CKS1B/MCM3/CDK6/POLR2J/CKS2/TAF10/CCND2/CDK4/SNW1/LEO1/GTF2A2/PCNA/POLR2E/POLR2L	15
CC	GO:0030125	clathrin vesicle coat	4/571	28/19520	0.00849394846150598	0.0360992809614004	0.0259847765434229	CLTB/AP1S1/CLTA/AP2S1	4
CC	GO:0005665	RNA polymerase II, core complex	3/571	15/19520	0.00871346398837877	0.0364624954590619	0.0262462235115539	POLR2J/POLR2E/POLR2L	3
CC	GO:0012510	trans-Golgi network transport vesicle membrane	3/571	15/19520	0.00871346398837877	0.0364624954590619	0.0262462235115539	CLTB/AP1S1/CLTA	3
CC	GO:0030132	clathrin coat of coated pit	3/571	16/19520	0.0104943651880722	0.0432495050175096	0.0311316096488265	CLTB/CLTA/AP2S1	3
CC	GO:0035098	ESC/E(Z) complex	3/571	16/19520	0.0104943651880722	0.0432495050175096	0.0311316096488265	EZH2/PHF19/SUZ12	3
CC	GO:0005925	focal adhesion	21/571	416/19520	0.0112695809105702	0.0460951279349637	0.0331799295507092	ARPC5/ARPC2/LAP3/ANXA5/RPS10/ITGB8/PPIA/GNB2/TNC/ARPC5L/CD151/CD81/HSPA8/FERMT2/SYNE2/PFN1/YWHAB/MAP2K2/CFL1/YWHAQ/PPIB	21
CC	GO:0005741	mitochondrial outer membrane	12/571	195/19520	0.0124521520254917	0.0505520201631903	0.0363880640493553	ATP5MC3/ACSL3/VDAC1/FIS1/CHCHD3/VDAC3/PHB2/PHB/NME1/TOMM40/TOMM22/UBB	12
CC	GO:0031968	organelle outer membrane	13/571	220/19520	0.0130506574569453	0.0525893159746538	0.0378545385885666	ATP5MC3/ACSL3/VDAC1/FIS1/CHCHD3/VDAC3/PHB2/SYNE2/PHB/NME1/TOMM40/TOMM22/UBB	13
CC	GO:0030055	cell-substrate junction	21/571	423/19520	0.0133863039393353	0.0535452157573413	0.0385426088655785	ARPC5/ARPC2/LAP3/ANXA5/RPS10/ITGB8/PPIA/GNB2/TNC/ARPC5L/CD151/CD81/HSPA8/FERMT2/SYNE2/PFN1/YWHAB/MAP2K2/CFL1/YWHAQ/PPIB	21
CC	GO:0019867	outer membrane	13/571	222/19520	0.0139818777448598	0.05551928097229	0.0399635691209208	ATP5MC3/ACSL3/VDAC1/FIS1/CHCHD3/VDAC3/PHB2/SYNE2/PHB/NME1/TOMM40/TOMM22/UBB	13
CC	GO:0000794	condensed nuclear chromosome	7/571	88/19520	0.0146040333373623	0.0575695227211964	0.041439362330273	NIFK/CENPK/SMC1A/RAD21/CHEK1/SMC3/BRCA1	7
CC	GO:1902554	serine/threonine protein kinase complex	7/571	89/19520	0.0154645724946107	0.0605232189717138	0.0435654749564194	CKS1B/CDK6/CKS2/CCND2/CDK4/SNW1/PCNA	7
CC	GO:0005834	heterotrimeric G-protein complex	4/571	34/19520	0.0167714709871621	0.0647069518937317	0.046576985496262	GNG5/GNAI2/GNB2/GNAS	4
CC	GO:1905360	GTPase complex	4/571	34/19520	0.0167714709871621	0.0647069518937317	0.046576985496262	GNG5/GNAI2/GNB2/GNAS	4
CC	GO:0005876	spindle microtubule	6/571	71/19520	0.0175762172581512	0.0667412363974093	0.0480412924532435	KIF2A/CALM1/BIRC5/HAUS1/CALM3/HNRNPU	6
CC	GO:0005905	clathrin-coated pit	6/571	71/19520	0.0175762172581512	0.0667412363974093	0.0480412924532435	HSPD1/CLTB/AP1S1/CLTA/LRP3/AP2S1	6
CC	GO:0030660	Golgi-associated vesicle membrane	5/571	52/19520	0.0176667978699025	0.0667412363974093	0.0480412924532435	CLTB/KDELR2/AP1S1/CLTA/COPE	5
MF	GO:0003954	NADH dehydrogenase activity	16/570	45/18337	1.73224083691663e-13	3.81670397733965e-11	3.06333116423152e-11	NDUFS2/NDUFS6/NDUFB2/NDUFB9/NDUFS3/NDUFV1/NDUFS8/NDUFC2/NDUFA12/NDUFB10/NDUFAB1/NDUFV2/NDUFS7/NDUFA6/NDUFB7/NDUFA4	16
MF	GO:0008137	NADH dehydrogenase (ubiquinone) activity	16/570	45/18337	1.73224083691663e-13	3.81670397733965e-11	3.06333116423152e-11	NDUFS2/NDUFS6/NDUFB2/NDUFB9/NDUFS3/NDUFV1/NDUFS8/NDUFC2/NDUFA12/NDUFB10/NDUFAB1/NDUFV2/NDUFS7/NDUFA6/NDUFB7/NDUFA4	16
MF	GO:0050136	NADH dehydrogenase (quinone) activity	16/570	45/18337	1.73224083691663e-13	3.81670397733965e-11	3.06333116423152e-11	NDUFS2/NDUFS6/NDUFB2/NDUFB9/NDUFS3/NDUFV1/NDUFS8/NDUFC2/NDUFA12/NDUFB10/NDUFAB1/NDUFV2/NDUFS7/NDUFA6/NDUFB7/NDUFA4	16
MF	GO:0003955	NAD(P)H dehydrogenase (quinone) activity	16/570	48/18337	5.54010063017103e-13	9.15501629135763e-11	7.34792294106894e-11	NDUFS2/NDUFS6/NDUFB2/NDUFB9/NDUFS3/NDUFV1/NDUFS8/NDUFC2/NDUFA12/NDUFB10/NDUFAB1/NDUFV2/NDUFS7/NDUFA6/NDUFB7/NDUFA4	16
MF	GO:0003697	single-stranded DNA binding	23/570	116/18337	1.05020955233943e-12	1.38837702819273e-10	1.1143276092191e-10	RPA2/DHX9/NUCKS1/HSPD1/SMC4/HMGB2/MCM3/RPA3/HNRNPA2B1/MCM7/SSBP1/MCM4/SMC2/FAM111A/RAD51AP1/HMGB1/NME1/TOP1/SSBP4/ERCC1/HNRNPU/HNRNPA1/SUB1	23
MF	GO:0016655	oxidoreductase activity, acting on NAD(P)H, quinone or similar compound as acceptor	17/570	60/18337	2.09030042727523e-12	2.30281430404821e-10	1.84826564095915e-10	NDUFS2/NDUFS6/NDUFB2/NDUFB9/NDUFS3/NDUFV1/NDUFS8/NDUFC2/NDUFA12/NDUFB10/NDUFAB1/DCXR/NDUFV2/NDUFS7/NDUFA6/NDUFB7/NDUFA4	17
MF	GO:0009055	electron transfer activity	21/570	138/18337	1.76059969725404e-09	1.66250914269275e-07	1.33434924423464e-07	NDUFS2/ADH5/NDUFS6/NDUFB2/NDUFB9/GLDC/NDUFS3/NDUFV1/NDUFS8/NDUFC2/NDUFA12/COX5A/NDUFB10/NDUFAB1/NDUFV2/NDUFS7/UQCRFS1/ETFB/NDUFA6/NDUFB7/NDUFA4	21
MF	GO:0016651	oxidoreductase activity, acting on NAD(P)H	18/570	102/18337	2.25400972836137e-09	1.86237553805859e-07	1.49476434617649e-07	NDUFS2/NDUFS6/NDUFB2/NDUFB9/NDUFS3/NDUFV1/NDUFS8/NDUFC2/NDUFA12/NDUFB10/NDUFAB1/TXNDC17/DCXR/NDUFV2/NDUFS7/NDUFA6/NDUFB7/NDUFA4	18
MF	GO:0051082	unfolded protein binding	18/570	120/18337	3.21639891077823e-08	2.36226631113823e-06	1.89598251582717e-06	NUDC/CCT3/PFDN2/CCT4/CCT7/HSPD1/CCT5/HSP90AB1/PPIA/CCT6A/TUBB4B/NAP1L4/HSPA8/HSP90AA1/CCT8/PTGES3/PPIB/HSPE1	18
MF	GO:0016887	ATP hydrolysis activity	39/570	478/18337	4.32790735508217e-08	2.86074676170931e-06	2.29606874416991e-06	DHX9/MSH6/OLA1/HSPD1/XRCC5/ACSL3/RUVBL1/RFC4/SMARCA5/KIF2A/MCM3/RFC2/MCM7/PSMC2/MCM4/ATAD2/PSMC3/HSPA8/HELLS/CHD4/KIF21A/ATP5F1B/ATP2B1/RFC3/PSMC1/HSP90AA1/TOP2A/PSMC5/SMCHD1/ATP5F1A/ATP5F1D/CLPP/CD320/DDX39A/DDX49/PSMC4/XRCC6/CCT8/ATP5F1E	39
MF	GO:0004298	threonine-type endopeptidase activity	7/570	14/18337	7.67516494965542e-08	4.61207639247476e-06	3.70170634892472e-06	PSMB2/PSMB1/PSMB7/PSMB5/PSMA4/PSMB6/PSMB3	7
MF	GO:0044183	protein folding chaperone	10/570	36/18337	9.54768005243599e-08	5.25918042888349e-06	4.22107960212959e-06	CCT3/PFDN2/CCT4/CCT7/CCT5/HSP90AB1/CCT6A/HSPA8/HSP90AA1/CCT8	10
MF	GO:0043021	ribonucleoprotein complex binding	18/570	134/18337	1.81370140008571e-07	9.22197404197429e-06	7.40166401330527e-06	DHX9/OLA1/SPCS1/MALSU1/EZH2/GTPBP6/PPP1CA/EIF2S1/C1QBP/EIF5A/NME1/SNRPD1/SNRPB/EIF6/RPN2/EIF3K/RBM3/HNRNPU	18
MF	GO:0003735	structural constituent of ribosome	21/570	180/18337	2.04271297330317e-07	9.6445233953814e-06	7.7408070567278e-06	MRPL20/MRPS15/MRPL3/MRPS18C/RPS10/MRPL14/MRPL15/MRPL17/MRPL11/MRPL51/MRPL57/MRPL52/MRPL28/MRPS34/MRPS23/MRPS7/MRPL12/MRPL4/MRPL34/MRPS12/RPS26	21
MF	GO:0090079	translation regulator activity, nucleic acid binding	16/570	108/18337	2.22667946102644e-07	9.81223415825652e-06	7.87541367268299e-06	EIF3I/EEF1B2/DHFR/EIF3B/EIF3M/EIF3A/EIF2S1/EIF5/GSPT1/TUFM/C1QBP/EIF5A/TYMS/EIF6/EIF3G/EIF3K	16
MF	GO:0070003	threonine-type peptidase activity	8/570	24/18337	3.93196263649623e-07	1.6243920642025e-05	1.30375603210138e-05	PSMB2/PSMB1/PSMB7/ASRGL1/PSMB5/PSMA4/PSMB6/PSMB3	8
MF	GO:0003684	damaged DNA binding	12/570	66/18337	7.71772427848527e-07	3.00083279298751e-05	2.40850342808457e-05	RPA2/MSH6/XRCC5/HMGB2/RPA3/FEN1/HMGB1/APEX1/BRCA1/PCNA/ERCC1/XRCC6	12
MF	GO:0045182	translation regulator activity	17/570	138/18337	1.37236034831353e-06	5.03961216797358e-05	4.0448515529241e-05	EIF3I/EEF1B2/DHFR/EIF3B/IGF2BP3/EIF3M/EIF3A/EIF2S1/EIF5/GSPT1/TUFM/C1QBP/EIF5A/TYMS/EIF6/EIF3G/EIF3K	17
MF	GO:0140097	catalytic activity, acting on DNA	21/570	204/18337	1.63949294537086e-06	5.70370966784285e-05	4.57786395826546e-05	DHX9/XRCC5/RUVBL1/RFC4/MCM3/RFC2/MCM7/MCM4/FEN1/CHD4/RFC3/APEX1/NTHL1/TOP2A/NME1/PCNA/TOP1/DNMT1/ERCC1/XRCC6/PTGES3	21
MF	GO:0008135	translation factor activity, RNA binding	13/570	84/18337	1.82873557541343e-06	6.04397107674138e-05	4.85096173688615e-05	EIF3I/EEF1B2/EIF3B/EIF3M/EIF3A/EIF2S1/EIF5/GSPT1/TUFM/EIF5A/EIF6/EIF3G/EIF3K	13
MF	GO:0017070	U6 snRNA binding	6/570	16/18337	5.39387053300111e-06	0.000155674586352953	0.000124946240181365	LSM3/LSM2/LSM8/EIF5A/LSM7/LSM4	6
MF	GO:0044389	ubiquitin-like protein ligase binding	26/570	312/18337	5.41350596582929e-06	0.000155674586352953	0.000124946240181365	RPA2/NDUFS2/UBE2T/HSPD1/XRCC5/PSMD1/TUBB/HSP90AB1/SLC25A5/LAPTM4B/UBXN1/HSPA8/TUBA1B/PA2G4/NEDD8/PSMA3/HSP90AA1/CKB/BAG5/STUB1/BRCA1/HM13/UBE2C/UBE2L3/UBB/SUMO2	26
MF	GO:0031625	ubiquitin protein ligase binding	25/570	293/18337	5.41681616659291e-06	0.000155674586352953	0.000124946240181365	RPA2/NDUFS2/UBE2T/HSPD1/XRCC5/PSMD1/TUBB/HSP90AB1/SLC25A5/LAPTM4B/UBXN1/HSPA8/TUBA1B/PA2G4/NEDD8/PSMA3/HSP90AA1/CKB/BAG5/STUB1/BRCA1/HM13/UBE2L3/UBB/SUMO2	25
MF	GO:0042393	histone binding	22/570	241/18337	6.7704105338665e-06	0.00018646839012024	0.000149661706538102	NASP/ANP32E/CKS1B/MSH6/SMARCC1/SMARCA5/DEK/BAZ1B/DNAJC2/TRIM24/ATAD2/CKS2/ANP32B/PHF19/SET/NAP1L4/SSRP1/ANP32A/COPRS/SUZ12/UHRF1/SAMD1	22
MF	GO:0046933	proton-transporting ATP synthase activity, rotational mechanism	6/570	17/18337	8.11730936572687e-06	0.000214621659629819	0.000172257849276899	ATP5F1B/ATP5PD/ATP5F1A/ATP5F1D/ATP5MF/ATP5F1E	6
MF	GO:0047429	nucleoside-triphosphate diphosphatase activity	5/570	11/18337	1.12796207471975e-05	0.000274758840091498	0.000220524652290971	DHX9/NUDT1/DUT/DCTPP1/ITPA	5
MF	GO:0000217	DNA secondary structure binding	8/570	36/18337	1.16388010931346e-05	0.000274758840091498	0.000220524652290971	CLSPN/MSH6/HNRNPD/HMGB2/HMGB3/RAD51AP1/HMGB1/YY1	8
MF	GO:0042162	telomeric DNA binding	8/570	36/18337	1.16388010931346e-05	0.000274758840091498	0.000220524652290971	RPA2/XRCC5/NCL/HNRNPD/HNRNPA2B1/APEX1/XRCC6/HNRNPA1	8
MF	GO:0003678	DNA helicase activity	11/570	74/18337	1.68455223787993e-05	0.000383961734220219	0.00030817216983357	DHX9/XRCC5/RUVBL1/RFC4/MCM3/RFC2/MCM7/MCM4/CHD4/RFC3/XRCC6	11
MF	GO:0003712	transcription coregulator activity	33/570	480/18337	1.89615558553267e-05	0.00041651971500874	0.000334303585260618	PARK7/KDM1A/AKIRIN1/DHX9/NUCKS1/SMARCC1/HYAL2/RUVBL1/HMGB2/SRA1/GMNN/BUD31/TRIM24/EZH2/PSIP1/LMO2/DRAP1/SMARCD1/PA2G4/HMGB1/APEX1/SNW1/C1QBP/BRCA1/PHB/SRSF2/RALY/HDGFL2/URI1/UBE2L3/EID1/HNRNPU/SUB1	33
MF	GO:0008022	protein C-terminus binding	18/570	185/18337	1.95342075117563e-05	0.00041651971500874	0.000334303585260618	CENPF/SNX17/XRCC5/NCL/MAD2L1/HRAS/BANF1/PHB2/TOP2A/SNF8/PHB/PCNA/YWHAB/ERCC1/SAE1/XRCC6/YWHAQ/DYNLL1	18
MF	GO:0003743	translation initiation factor activity	9/570	51/18337	2.4130588591893e-05	0.000498447470601291	0.000400059758234016	EIF3I/EIF3B/EIF3M/EIF3A/EIF2S1/EIF5/EIF6/EIF3G/EIF3K	9
MF	GO:0017069	snRNA binding	9/570	52/18337	2.83862267499137e-05	0.000568584723687666	0.000456352736266556	LSM3/LSM2/LSM8/SNRPA1/EIF5A/LSM7/LSM4/SNRPD3/HNRNPU	9
MF	GO:1990825	sequence-specific mRNA binding	5/570	13/18337	2.9835814091895e-05	0.000580043326904194	0.000465549544963315	DHX9/SSB/DHFR/SRSF3/TYMS	5
MF	GO:0031491	nucleosome binding	10/570	70/18337	5.7680867235955e-05	0.00108934437837046	0.000874320513892371	HP1BP3/HMGN2/SMARCC1/SMARCA5/NAP1L4/SSRP1/CHD4/SUPT16H/UHRF1/HMGN1	10
MF	GO:0043022	ribosome binding	9/570	57/18337	6.04672277759507e-05	0.0011102454877751	0.000891095988277169	OLA1/SPCS1/GTPBP6/EIF2S1/C1QBP/EIF5A/EIF6/RPN2/EIF3K	9
MF	GO:0140296	general transcription initiation factor binding	8/570	45/18337	6.48232483705334e-05	0.00115805857224115	0.000929471327987165	RUVBL1/PSMC2/DRAP1/PSMC1/GTF2A2/PSMC5/ERCC1/HNRNPU	8
MF	GO:0015252	proton channel activity	6/570	24/18337	7.33218733878303e-05	0.00127541469235147	0.00102366271987442	ATP5F1B/ATP5PD/ATP5F1A/ATP5F1D/ATP5MF/ATP5F1E	6
MF	GO:0070063	RNA polymerase binding	10/570	73/18337	8.31155122592186e-05	0.00140870137444471	0.00113064016676508	ZNF326/DHX9/ANP32B/TAF10/RTRAF/LEO1/BRCA1/URI1/PPIB/HNRNPU	10
MF	GO:0047485	protein N-terminus binding	12/570	106/18337	0.000111703593422112	0.0018459018813004	0.00148154239696696	RPA2/GADD45A/PARP1/SMARCC1/BANF1/PHB2/CALM1/SRRM2/EIF5A/SNF8/CALM3/YWHAQ	12
MF	GO:0004386	helicase activity	15/570	157/18337	0.000116451198198472	0.00187213816931863	0.00150259994798406	DHX9/XRCC5/RUVBL1/RFC4/SMARCA5/MCM3/RFC2/MCM7/MCM4/HELLS/CHD4/RFC3/DDX39A/DDX49/XRCC6	15
MF	GO:0017025	TBP-class protein binding	6/570	26/18337	0.000118955829215405	0.00187213816931863	0.00150259994798406	RUVBL1/PSMC2/DRAP1/PSMC1/GTF2A2/PSMC5	6
MF	GO:0000400	four-way junction DNA binding	5/570	17/18337	0.000129367376996397	0.00198864735336322	0.00159611157909876	MSH6/HMGB2/HMGB3/HMGB1/YY1	5
MF	GO:0008094	ATP-dependent activity, acting on DNA	8/570	51/18337	0.000162597847235252	0.00244266311414777	0.00196050992838678	MSH6/XRCC5/RFC4/SMARCA5/RFC2/RFC3/TOP2A/XRCC6	8
MF	GO:0003713	transcription coactivator activity	20/570	258/18337	0.000173708031868502	0.002551577979224	0.00204792627044971	PARK7/KDM1A/DHX9/NUCKS1/SMARCC1/HYAL2/RUVBL1/HMGB2/SRA1/BUD31/TRIM24/LMO2/DRAP1/SMARCD1/HMGB1/APEX1/SNW1/BRCA1/UBE2L3/SUB1	20
MF	GO:0042826	histone deacetylase binding	12/570	113/18337	0.000206080969535182	0.00296129393179903	0.00237676907656137	SFPQ/PARP1/HNRNPD/GMNN/HSP90AB1/CHD4/HSP90AA1/TOP2A/PHB/KPNA2/YWHAB/RFXANK	12
MF	GO:0051536	iron-sulfur cluster binding	9/570	67/18337	0.0002182247724157	0.0030051369701412	0.00241195801091037	NDUFS2/NDUFV1/NDUFS8/GLRX5/NUBP2/NTHL1/NDUFV2/NDUFS7/UQCRFS1	9
MF	GO:0051540	metal cluster binding	9/570	67/18337	0.0002182247724157	0.0030051369701412	0.00241195801091037	NDUFS2/NDUFV1/NDUFS8/GLRX5/NUBP2/NTHL1/NDUFV2/NDUFS7/UQCRFS1	9
MF	GO:0017116	single-stranded DNA helicase activity	5/570	19/18337	0.000230881200183176	0.00311454027185876	0.0024997663779231	DHX9/RFC4/RFC2/MCM7/RFC3	5
MF	GO:0001098	basal transcription machinery binding	9/570	69/18337	0.000273774931100319	0.00354833783249629	0.00284793736376803	ZNF326/DHX9/RUVBL1/DRAP1/RTRAF/LEO1/URI1/ERCC1/HNRNPU	9
MF	GO:0001099	basal RNA polymerase II transcription machinery binding	9/570	69/18337	0.000273774931100319	0.00354833783249629	0.00284793736376803	ZNF326/DHX9/RUVBL1/DRAP1/RTRAF/LEO1/URI1/ERCC1/HNRNPU	9
MF	GO:0070182	DNA polymerase binding	5/570	20/18337	0.00030001633458237	0.00381366917613358	0.00306089539735859	HSP90AB1/HMGB1/HSP90AA1/PCNA/PTGES3	5
MF	GO:0043023	ribosomal large subunit binding	4/570	12/18337	0.000374781396733517	0.0046741604385067	0.00375153572897106	OLA1/MALSU1/EIF6/RBM3	4
MF	GO:1990841	promoter-specific chromatin binding	8/570	58/18337	0.000404616396926083	0.00495280441422483	0.00397517863646678	KDM1A/GADD45A/DHX9/EZH2/TAF10/DNMT1/ERCC1/HNRNPU	8
MF	GO:0003688	DNA replication origin binding	5/570	23/18337	0.000602807837523321	0.00724465419278027	0.00581464402127758	DHX9/HSPD1/MCM3/MCM7/MCM4	5
MF	GO:0061631	ubiquitin conjugating enzyme activity	6/570	36/18337	0.000773197927130483	0.00912649696130803	0.00732503299386774	UBE2T/UBE2D2/UBE2C/CDC34/UBE2S/UBE2L3	6
MF	GO:0043539	protein serine/threonine kinase activator activity	6/570	39/18337	0.00119704378934219	0.0136421714612964	0.0109493660585928	CKS1B/DBF4/CKS2/CALM1/MAP2K2/CALM3	6
MF	GO:0061650	ubiquitin-like protein conjugating enzyme activity	6/570	39/18337	0.00119704378934219	0.0136421714612964	0.0109493660585928	UBE2T/UBE2D2/UBE2C/CDC34/UBE2S/UBE2L3	6
MF	GO:0016853	isomerase activity	13/570	157/18337	0.00126415475764425	0.0141628185559805	0.0113672434942498	PDIA6/HSPD1/GNPDA1/PPIA/FKBP2/FKBP3/ECI1/TOP2A/TOP1/PIN1/DDT/PTGES3/PPIB	13
MF	GO:0023026	MHC class II protein complex binding	4/570	17/18337	0.0015922614723909	0.0175414138875064	0.0140789435453511	HSP90AB1/CD81/HSPA8/HSP90AA1	4
MF	GO:0051539	4 iron, 4 sulfur cluster binding	6/570	42/18337	0.00177915684643655	0.0192790602540092	0.0154735988024853	NDUFS2/NDUFV1/NDUFS8/NUBP2/NTHL1/NDUFS7	6
MF	GO:0008301	DNA binding, bending	4/570	18/18337	0.00199731795663348	0.021293986602173	0.0170908022095632	HMGB2/HMGB3/HMGB1/TOP2A	4
MF	GO:0003725	double-stranded RNA binding	8/570	76/18337	0.00244585496545411	0.0254936107542453	0.0204614695758255	ILF2/DHX9/HSPD1/HSP90AB1/TUBB4B/TUBA1B/HMGB1/HNRNPU	8
MF	GO:0001091	RNA polymerase II general transcription initiation factor binding	4/570	19/18337	0.00246836775835356	0.0254936107542453	0.0204614695758255	RUVBL1/DRAP1/ERCC1/HNRNPU	4
MF	GO:0019887	protein kinase regulator activity	14/570	190/18337	0.0025263963590356	0.0256915075895774	0.0206203038858938	CDKN2C/CKS1B/HYAL2/HSP90AB1/DBF4/CKS2/CCND2/CDK4/HMGB1/CALM1/TPX2/YWHAB/MAP2K2/CALM3	14
MF	GO:0030515	snoRNA binding	5/570	32/18337	0.00286561814138621	0.0286995998705498	0.0230346338637743	XRCC5/NHP2/NUDT1/PRKDC/NOP56	5
MF	GO:0046982	protein heterodimerization activity	20/570	324/18337	0.00292570906712669	0.028754059783836	0.0230783440258832	GADD45A/BARD1/PDGFA/LSM5/BUD23/SRI/SMC1A/DRAP1/SMC3/PHB2/RAN/GTF2A2/TOP2A/PHB/TCF3/UBA2/PAFAH1B3/SAE1/KRT10/TUBB2B	20
MF	GO:0042288	MHC class I protein binding	4/570	20/18337	0.00301045561429635	0.028754059783836	0.0230783440258832	TUBB/TUBB4B/ATP5F1B/ATP5F1A	4
MF	GO:0098505	G-rich strand telomeric DNA binding	3/570	10/18337	0.00304505928119292	0.028754059783836	0.0230783440258832	RPA2/HNRNPA2B1/HNRNPA1	3
MF	GO:1990226	histone methyltransferase binding	3/570	10/18337	0.00304505928119292	0.028754059783836	0.0230783440258832	HSP90AB1/CBX3/NOP56	3
MF	GO:0016922	nuclear receptor binding	9/570	97/18337	0.00321172949974974	0.0299007492864025	0.0239986904058394	PARK7/KDM1A/PARP1/TRIM24/TAF10/PHB2/SNW1/PCNA/JUND	9
MF	GO:0140297	DNA-binding transcription factor binding	22/570	376/18337	0.00355786619873047	0.0326631882966783	0.0262158562011719	PARK7/MAD2L2/KDM1A/DHX9/PARP1/GMNN/SRI/BUD31/TRIM24/TAF10/LMO2/CHD4/PHB2/HMGB1/APEX1/SNW1/GTF2A2/PCNA/TCF3/SOX9/JUND/PTMA	22
MF	GO:0097718	disordered domain specific binding	5/570	34/18337	0.00376301240296149	0.0338221504117754	0.0271460527232022	HSP90AB1/RRM1/CALM1/HSP90AA1/CALM3	5
MF	GO:0019207	kinase regulator activity	15/570	220/18337	0.00378644346516094	0.0338221504117754	0.0271460527232022	CDKN2C/CKS1B/HYAL2/HSP90AB1/DBF4/CKS2/GSTP1/CCND2/CDK4/HMGB1/CALM1/TPX2/YWHAB/MAP2K2/CALM3	15
MF	GO:0045296	cadherin binding	20/570	332/18337	0.00384983785432422	0.0339299042894441	0.0272325372432197	PARK7/NUDC/SERBP1/OLA1/BZW1/RUVBL1/HSP90AB1/PUF60/PPP1CA/HSPA8/TMPO/RAN/EIF5/PSMB6/PFN1/NOP56/YWHAB/RANBP1/CCT8/RPS26	20
MF	GO:0061133	endopeptidase activator activity	3/570	11/18337	0.00409090591284624	0.0355801158998864	0.0285570163445223	PSMD14/PSME2/ADRM1	3
MF	GO:0019208	phosphatase regulator activity	9/570	101/18337	0.00420980947976215	0.0356754367451639	0.028633521967613	ANP32E/PPP1R7/SET/PPP1R14B/PPP2R5E/CALM1/URI1/CALM3/RCAN1	9
MF	GO:0051087	chaperone binding	9/570	101/18337	0.00420980947976215	0.0356754367451639	0.028633521967613	HSPD1/TIMM10/HSPA8/BAG5/STUB1/BIRC5/SDF2L1/PTGES3/HSPE1	9
MF	GO:0070034	telomerase RNA binding	4/570	22/18337	0.00432726856389347	0.0361366626744933	0.0290037072823387	NHP2/SNRPB/SNRPD3/HNRNPU	4
MF	GO:0000993	RNA polymerase II complex binding	6/570	50/18337	0.00437357490765426	0.0361366626744933	0.0290037072823387	ZNF326/DHX9/RTRAF/LEO1/URI1/HNRNPU	6
MF	GO:0030295	protein kinase activator activity	8/570	84/18337	0.00456001293035244	0.0372119573699131	0.0298667513566943	CKS1B/DBF4/CKS2/HMGB1/CALM1/TPX2/MAP2K2/CALM3	8
MF	GO:0140104	molecular carrier activity	7/570	67/18337	0.00468764282019032	0.0377869744408025	0.0303282667699092	PARK7/HIKESHI/RAN/NDUFAB1/EMC6/KPNB1/KPNA2	7
MF	GO:0031490	chromatin DNA binding	9/570	103/18337	0.0047920177115259	0.0381629362327545	0.0306300180926957	HMGN2/DHX9/SMARCC1/EZH2/CHD4/APEX1/SUZ12/HMGN1/HNRNPU	9
MF	GO:0035256	G protein-coupled glutamate receptor binding	3/570	12/18337	0.00532961408488382	0.0411287791605966	0.0330104382465812	CALM1/HOMER3/CALM3	3
MF	GO:0043047	single-stranded telomeric DNA binding	3/570	12/18337	0.00532961408488382	0.0411287791605966	0.0330104382465812	RPA2/HNRNPA2B1/HNRNPA1	3
MF	GO:0015078	proton transmembrane transporter activity	10/570	124/18337	0.00535109683481287	0.0411287791605966	0.0330104382465812	ATP5F1B/SLC25A3/COX5A/ATP5PD/ATP5F1A/ATP5F1D/ATP6V0B/NDUFA4/ATP5MF/ATP5F1E	10
MF	GO:0019888	protein phosphatase regulator activity	8/570	87/18337	0.00563941305348775	0.0428465750385678	0.0343891612699071	PPP1R7/SET/PPP1R14B/PPP2R5E/CALM1/URI1/CALM3/RCAN1	8
MF	GO:0003727	single-stranded RNA binding	8/570	88/18337	0.00603928534627028	0.0453632683395984	0.0364090886904333	KHDRBS1/DHX9/SSB/SRA1/SNRPC/HMGB1/HNRNPU/HNRNPA1	8
MF	GO:0003755	peptidyl-prolyl cis-trans isomerase activity	5/570	38/18337	0.00613225090062728	0.0455440207338723	0.0365541626719828	PPIA/FKBP2/FKBP3/PIN1/PPIB	5
MF	GO:0019104	DNA N-glycosylase activity	3/570	13/18337	0.0067700711469767	0.0486414894364305	0.0390402272091105	APEX1/NTHL1/PCNA	3
MF	GO:0031386	protein tag	3/570	13/18337	0.0067700711469767	0.0486414894364305	0.0390402272091105	NEDD8/UBB/SUMO2	3
MF	GO:0072542	protein phosphatase activator activity	3/570	13/18337	0.0067700711469767	0.0486414894364305	0.0390402272091105	PPP2R5E/CALM1/CALM3	3
MF	GO:0019209	kinase activator activity	8/570	90/18337	0.00690325500107749	0.0490650704915293	0.0393801983083538	CKS1B/DBF4/CKS2/HMGB1/CALM1/TPX2/MAP2K2/CALM3	8
MF	GO:0005525	GTP binding	21/570	376/18337	0.00728597228969964	0.0512343370584198	0.0411212769765803	OLA1/GNAI2/TUBB2A/TUBB/HSP90AB1/ARL4A/IFT22/ARF5/RHEB/GTPBP6/TUBB4B/HRAS/TUBA1B/RAN/EIF5/GSPT1/TUFM/NME1/GNAS/TUBA1A/TUBB2B	21
MF	GO:0042287	MHC protein binding	5/570	40/18337	0.00764175595071602	0.0531705335097188	0.042675290849428	TUBB/TUBB4B/CD81/ATP5F1B/ATP5F1A	5
MF	GO:0051427	hormone receptor binding	12/570	173/18337	0.00796479021071056	0.0535397710747759	0.0429716452292174	PARK7/KDM1A/PARP1/BUD31/TRIM24/TAF10/PHB2/SNW1/PSMC5/PCNA/GNAS/JUND	12
MF	GO:0023023	MHC protein complex binding	4/570	26/18337	0.00801881594009503	0.0535397710747759	0.0429716452292174	HSP90AB1/CD81/HSPA8/HSP90AA1	4
MF	GO:0043425	bHLH transcription factor binding	4/570	26/18337	0.00801881594009503	0.0535397710747759	0.0429716452292174	KDM1A/LMO2/TCF3/SOX9	4
MF	GO:0048027	mRNA 5'-UTR binding	4/570	26/18337	0.00801881594009503	0.0535397710747759	0.0429716452292174	NCL/CCT5/SYNCRIP/IGF2BP3	4
MF	GO:0043175	RNA polymerase core enzyme binding	6/570	57/18337	0.00832709008524175	0.0549905792725574	0.0441360808239015	ZNF326/DHX9/RTRAF/LEO1/URI1/HNRNPU	6
MF	GO:0032550	purine ribonucleoside binding	21/570	381/18337	0.00840343069090423	0.0549905792725574	0.0441360808239015	OLA1/GNAI2/TUBB2A/TUBB/HSP90AB1/ARL4A/IFT22/ARF5/RHEB/GTPBP6/TUBB4B/HRAS/TUBA1B/RAN/EIF5/GSPT1/TUFM/NME1/GNAS/TUBA1A/TUBB2B	21
MF	GO:0016859	cis-trans isomerase activity	5/570	41/18337	0.00848568696792868	0.0549905792725574	0.0441360808239015	PPIA/FKBP2/FKBP3/PIN1/PPIB	5
MF	GO:0001883	purine nucleoside binding	21/570	384/18337	0.00913815308250084	0.0580799921878179	0.0466156796921096	OLA1/GNAI2/TUBB2A/TUBB/HSP90AB1/ARL4A/IFT22/ARF5/RHEB/GTPBP6/TUBB4B/HRAS/TUBA1B/RAN/EIF5/GSPT1/TUFM/NME1/GNAS/TUBA1A/TUBB2B	21
MF	GO:0032549	ribonucleoside binding	21/570	384/18337	0.00913815308250084	0.0580799921878179	0.0466156796921096	OLA1/GNAI2/TUBB2A/TUBB/HSP90AB1/ARL4A/IFT22/ARF5/RHEB/GTPBP6/TUBB4B/HRAS/TUBA1B/RAN/EIF5/GSPT1/TUFM/NME1/GNAS/TUBA1A/TUBB2B	21
