# Supplementary material for: Integrated analysis of single-cell RNA-seq and spatial transcriptomics to identify the lactylation-related protein TUBB2A as a potential biomarker for glioblastoma in cancer cells by machine learning
Source: Front Immunol. 2025 Jun 26;16:1601533. doi: 10.3389/fimmu.2025.1601533 (PMC12241668; doi:10.3389/fimmu.2025.1601533)
Supplement: Supplementary file 7 [file DataSheet7.xls]

## Sheet: lassogene
Key genes screened by LASSO
SSBP1
ATP5MC3
BUD23
CCT3
CD81
CLTB
ERCC1
FDPS
FXYD6
GRHPR
LDHB
MDK
NDUFB2
NDUFS6
PDGFA
RPA3
TUBB2A
