# Supplementary material for: Integrated analysis of single-cell RNA-seq and spatial transcriptomics to identify the lactylation-related protein TUBB2A as a potential biomarker for glioblastoma in cancer cells by machine learning
Source: Front Immunol. 2025 Jun 26;16:1601533. doi: 10.3389/fimmu.2025.1601533 (PMC12241668; doi:10.3389/fimmu.2025.1601533)
Supplement: Supplementary file 8 [file DataSheet8.xls]

## Sheet: importance result
Key genes screened by RF
KDELR2
UBA2
SSBP1
TUBB2A
PHB2
FXYD6
RPA3
ERCC1
GGCT
PDGFA
CCT3
APEX1
FDPS
CLTB
PDAP1
CUX1
MDK
GRHPR
HRAS
TMED4
LMAN2
ILF2
LDHB
NDUFB2
ATP5MC3
HNRNPA1
IFT22
AP1S1
MALSU1
NDUFS6
CD81
MTPN
BRI3
CD151
PSMC2
NAP1L4
MRM2
ARPC1A
BUD23
