# Supplementary material for: Integrated analysis of single-cell RNA-seq and spatial transcriptomics to identify the lactylation-related protein TUBB2A as a potential biomarker for glioblastoma in cancer cells by machine learning
Source: Front Immunol. 2025 Jun 26;16:1601533. doi: 10.3389/fimmu.2025.1601533 (PMC12241668; doi:10.3389/fimmu.2025.1601533)
Supplement: Supplementary file 9 [file DataSheet9.xls]

## Sheet: unicoxgene
Key genes screened by Unicox
AP1S1
APEX1
ARPC1A
ATP5MC3
BRI3
BUD23
CCT3
CD151
CD81
CLTB
CUX1
ERCC1
FDPS
FXYD6
GGCT
GRHPR
HNRNPA1
HRAS
IFT22
ILF2
KDELR2
LDHB
LMAN2
MALSU1
MDK
MRM2
MTPN
NAP1L4
NDUFB2
NDUFS6
PDAP1
PDGFA
PHB2
PSMC2
RPA3
SSBP1
TMED4
TUBB2A
UBA2
