# Supplementary material for: Integrated analysis of single-cell RNA-seq and spatial transcriptomics to identify the lactylation-related protein TUBB2A as a potential biomarker for glioblastoma in cancer cells by machine learning
Source: Front Immunol. 2025 Jun 26;16:1601533. doi: 10.3389/fimmu.2025.1601533 (PMC12241668; doi:10.3389/fimmu.2025.1601533)
Supplement: Supplementary file 10 [file DataSheet10.xls]

## Sheet: output_importance_Boruta
Key genes screened by Boruta
RPA3
TUBB2A
IFT22
SSBP1
NAP1L4
TMED4
UBA2
APEX1
ARPC1A
ATP5MC3
BRI3
BUD23
CCT3
CD151
CLTB
CUX1
ERCC1
FDPS
FXYD6
GGCT
GRHPR
HNRNPA1
HRAS
KDELR2
LDHB
LMAN2
MALSU1
MDK
MRM2
MTPN
NDUFB2
NDUFS6
PDAP1
PDGFA
PHB2
PSMC2
AP1S1
ILF2
CD81
