# Supplementary material for: Integrated analysis of single-cell RNA-seq and spatial transcriptomics to identify the lactylation-related protein TUBB2A as a potential biomarker for glioblastoma in cancer cells by machine learning
Source: Front Immunol. 2025 Jun 26;16:1601533. doi: 10.3389/fimmu.2025.1601533 (PMC12241668; doi:10.3389/fimmu.2025.1601533)
Supplement: Supplementary file 11 [file DataSheet11.xls]

## Sheet: P1
Key genes screened by xgboost
TUBB2A
UBA2
NAP1L4
CD81
ATP5MC3
SSBP1
RPA3
BUD23
PSMC2
GGCT
CLTB
MDK
ARPC1A
PHB2
FXYD6
HRAS
CUX1
BRI3
PDGFA
ERCC1
NDUFB2
CD151
HNRNPA1
NDUFS6
AP1S1
LDHB
APEX1
MALSU1
GRHPR
PDAP1
TMED4
ILF2
LMAN2
CCT3
FDPS
MRM2
IFT22
KDELR2
MTPN
